# Supplementary material for: Dynamic IL-6R/STAT3 signaling leads to heterogeneity of metabolic phenotype in pancreatic ductal adenocarcinoma cells
Source: Cell Rep. 2023 Dec 23;43(1):113612. doi: 10.1016/j.celrep.2023.113612 (PMC11149489; doi:10.1016/j.celrep.2023.113612)
Supplement: Table S2. List of differentially expressed genes detected in PHLaclow and PHLachigh populations [file mmc2.csv]

	R1-low	R2-low	R3-low	R4-low	R1-high	R2-high	R3-high	R4-high	foldchange	Adjusted_P_Value	entrez	description
LINC01128	281.2911961	354.4857004	318.4368679	401.5859974	412.7380222	450.7624912	385.2937631	500.4622203	0.371677244	0.017188284	643837	long intergenic non-protein coding RNA 1128
KLHL17	1008.53185	1544.720674	888.6498738	1249.949255	724.9223052	908.6156283	483.1082788	918.8380447	-0.640264861	4.74E-08	339451	kelch like family member 17
ISG15	2225.459311	2123.221643	1980.159379	1362.927413	2088.243931	1502.203988	1229.838606	801.0043473	-0.507285185	5.28E-05	9636	ISG15 ubiquitin like modifier
AGRN	20416.76679	22353.52363	25649.51422	15921.70366	16303.73649	16257.83817	17080.56159	10007.92043	-0.509861234	1.02E-09	375790	agrin
SCNN1D	983.6615913	1235.776539	994.6356386	602.8925332	609.1685823	699.9480481	668.0015706	271.4146962	-0.796560913	1.67E-10	6339	sodium channel epithelial 1 subunit delta
MXRA8	2133.696634	2274.616578	3766.091451	1978.144836	1564.429104	1709.858618	2664.849123	945.3175273	-0.600696554	4.36E-07	54587	matrix remodeling associated 8
CCNL2	5720.159385	6822.61888	6881.401532	5241.15945	3759.072921	4296.931433	4190.516996	3546.926689	-0.638344785	5.66E-17	81669	cyclin L2
LOC148413	940.7818358	839.4418322	957.2288981	937.7187101	742.4607481	689.8185539	704.980229	921.485993	-0.273574393	0.040140731	NA	NA
ANKRD65	70.32279903	41.8490063	76.2522018	20.54148324	19.87690192	14.18129186	22.664339	5.295896511	-1.754858763	0.00014493	441869	ankyrin repeat domain 65
TMEM88B	83.18672568	73.85118758	76.7317754	52.38078227	42.09226288	45.58272383	41.75009817	9.267818895	-1.149241558	0.004279639	643965	transmembrane protein 88B
LOC102724312	37.73418485	34.46388754	43.64119726	38.001744	17.53844287	7.090645929	4.77143979	7.943844767	-2.13796883	0.000264077	NA	NA
VWA1	60.88925282	65.2352157	53.23266918	46.2183373	28.06150859	22.28488721	21.47147906	14.56371541	-1.397590348	0.000871881	64856	von Willebrand factor A domain containing 1
C1orf233	581.4494847	791.4385603	766.3586068	527.9161194	515.6302203	674.6243127	614.322873	338.9373767	-0.333945763	0.02116161	NA	NA
MIB2	2450.14923	3592.860276	3118.187523	2229.778006	2046.151668	2672.160566	2654.113383	1771.477383	-0.312696321	0.000690175	142678	MIB E3 ubiquitin protein ligase 2
SLC35E2B	1730.626932	2190.918565	1623.356623	1253.030478	1435.813856	1601.473031	1240.574345	1012.840208	-0.355041668	0.000351672	728661	solute carrier family 35 member E2B
CDK11A	1297.541402	1464.71522	1224.351391	1544.71954	1088.552687	1178.060174	1015.123815	1427.24411	-0.237867288	0.032513198	728642	cyclin dependent kinase 11A
SLC35E2	1114.016048	1283.779811	1046.909161	868.9047412	893.2913567	999.781076	844.5448429	638.1555296	-0.357011915	0.001199477	NA	NA
CALML6	45.45254084	77.54374696	104.547044	77.03056217	36.24611526	26.33668488	29.82149869	7.943844767	-1.645014797	0.000287965	163688	calmodulin like 6
FAAP20	1976.756729	2264.769753	2072.237509	1957.603353	1825.167288	1797.985218	1576.960851	1660.263556	-0.270270654	0.009183223	199990	FA core complex associated protein 20
SKI	3113.927845	4037.198255	3348.382849	2942.567475	5441.594207	5054.617598	4179.781256	4644.50124	0.526506857	4.83E-07	6497	SKI proto-oncogene
PANK4	891.8989145	1092.997576	799.9287585	1111.294244	720.2453871	753.6343673	521.2797971	1007.544311	-0.399550742	0.002026555	55229	pantothenate kinase 4 (inactive)
LOC115110	18.86709242	27.07876878	34.04972533	18.48733492	91.19990291	64.82876278	95.42879581	13.23974128	1.248835885	0.009016421	NA	NA
LINC00982	133.7848372	167.3960252	139.5559165	129.4113444	109.9075753	108.3855878	89.46449607	67.52268052	-0.614163614	0.019241935	NA	NA
PRDM16	1045.408439	1331.783083	831.1010423	722.033136	785.7222405	998.7681266	753.8874869	585.1965645	-0.318164385	0.008989549	63976	PR/SET domain 16
ARHGEF16	1096.006551	1633.342099	977.8505627	732.3038777	903.8144224	1270.238571	573.7656348	455.4471	-0.517894769	3.75E-05	27237	Rho guanine nucleotide exchange factor 16
MEGF6	2464.728347	2995.89651	2293.800511	1595.046174	1576.121399	1754.428393	1260.852965	610.3520729	-0.907784539	1.98E-14	1953	multiple EGF like domains 6
TP73	359.3323511	381.5644692	300.2130712	261.9039114	254.8920363	190.4344907	167.0003927	132.3974128	-0.825447888	3.07E-06	7161	tumor protein p73
RNF207	1628.573114	1512.718492	2295.718805	1309.519557	1078.029622	948.1206556	1260.852965	790.4125543	-0.716681808	1.43E-13	388591	ring finger protein 207
TNFRSF25	682.6457077	811.1322103	622.0069543	440.6148156	427.938006	524.7077987	399.6080824	217.131757	-0.729558164	3.97E-08	8718	TNF receptor superfamily member 25
PLEKHG5	2873.801214	2897.428259	2545.097075	1910.357942	1950.274847	2140.362121	1641.375288	1113.462242	-0.59947639	1.75E-10	57449	pleckstrin homology and RhoGEF domain containing G5
ZBTB48	1082.285029	1030.224067	945.2395582	976.7475283	796.2453062	829.6055737	718.1016884	913.5421482	-0.31289063	0.011197403	3104	zinc finger and BTB domain containing 48
KLHL21	2182.579555	3034.052957	2370.532286	2520.439994	5139.93299	4160.183261	3662.080039	6103.520729	0.89864894	4.82E-12	9903	kelch like family member 21
TNFRSF9	98.62343766	163.7034658	195.6660273	165.3589401	284.1227745	246.1467087	343.5436649	178.7365073	0.761237607	0.001545798	3604	TNF receptor superfamily member 9
ERRFI1	60301.80017	80451.02205	71551.90098	61933.59906	77108.34868	85396.70072	87382.95546	68677.18596	0.219575571	0.012786234	54206	ERBB receptor feedback inhibitor 1
SLC45A1	2013.633319	3105.442438	3027.548113	1803.542229	1710.582794	2348.016752	2382.141315	1145.237621	-0.407026525	7.10E-05	50651	solute carrier family 45 member 1
ENO1	67479.87124	62545.80162	60309.73674	106730.4657	81116.46749	70495.20183	60303.84179	140206.2122	0.207961465	0.032856815	2023	enolase 1
H6PD	4571.839532	4689.550412	4218.808926	3260.960465	4004.611121	3476.442404	3396.072271	2162.049751	-0.380409632	8.75E-05	9563	hexose-6-phosphate dehydrogenase/glucose 1-dehydrogenase
SPSB1	1057.414771	782.8225884	1083.836327	1103.07765	3084.427486	2167.711755	2107.783527	1747.645849	1.159291861	6.95E-18	80176	splA/ryanodine receptor domain and SOCS box containing 1
KIF1B	3868.611542	3722.099854	3085.576518	3068.897597	5837.963016	4817.587434	4746.389731	4610.077913	0.543874854	7.27E-11	23095	kinesin family member 1B
PEX14	1653.443372	1499.179108	1268.472162	1388.604267	1384.367757	1243.901886	930.4307591	1376.933093	-0.246452807	0.043327612	5195	peroxisomal biogenesis factor 14
CASZ1	273.5728401	308.9441347	294.9377617	290.6619879	540.1840403	378.8430825	368.5937238	443.5313328	0.552532762	0.001488378	54897	castor zinc finger 1
TARDBP	5549.497958	4163.976127	4918.986377	8917.057876	6686.823651	5016.12552	5864.099502	12200.42159	0.31133578	0.000212758	23435	TAR DNA binding protein
FBXO2	4498.086353	5894.555622	4868.151575	3957.316747	3497.165508	5005.996026	3868.44481	1926.382356	-0.488179736	0.000151721	26232	F-box protein 2
CLCN6	1060.845151	1772.428502	1104.457992	905.8794111	857.0452415	1476.880252	993.6523363	680.5227017	-0.281106215	0.014520076	1185	chloride voltage-gated channel 6
PRDM2	1201.490749	1134.846583	1232.983716	1074.319574	2272.982196	1750.376595	2038.59765	1779.421228	0.750532465	1.52E-15	7799	PR/SET domain 2
DNAJC16	968.2248793	953.9111729	843.5699558	707.6540978	641.907009	873.1623987	669.1944306	644.7754003	-0.298158492	0.032944791	23341	DnaJ heat shock protein family (Hsp40) member C16
SPEN	4185.921733	5565.917837	4832.663129	5187.751593	13225.15515	9688.861187	11220.04067	9294.298378	1.128394247	1.53E-20	23013	spen family transcriptional repressor
ARHGEF19	1566.826266	1989.058652	1749.964053	1754.242669	1232.367919	1474.854353	1372.9818	1809.872633	-0.270974468	0.026459637	128272	Rho guanine nucleotide exchange factor 19
CROCCP3	240.9842259	237.5546534	187.0337025	208.4960549	148.4921496	128.6445761	83.50019633	142.9892058	-0.818800991	0.000104803	114819	CROCC pseudogene 3
CROCCP2	969.0824744	974.8356761	772.1134899	1043.507349	742.4607481	727.2976824	527.2440968	963.8531651	-0.366752087	0.003963001	84809	CROCC pseudogene 2
MST1P2	139.788003	236.3238003	259.9288892	108.8698612	84.18452576	152.9553622	140.7574738	25.15550843	-1.003320434	0.000140873	11209	macrophage stimulating 1 pseudogene 2
MST1L	35.16139952	59.08095007	54.19181637	38.001744	24.55382001	28.36258372	38.17151832	1.323974128	-1.23967402	0.032388013	11223	macrophage stimulating 1 like (pseudogene)
PADI2	65.17722837	94.77569073	115.0976631	14.37903827	22.21536097	20.25898837	29.82149869	5.295896511	-1.853245771	6.13E-06	11240	peptidyl arginine deiminase 2
PADI3	312.1646201	160.0109064	456.5540636	62.6515239	196.4305601	77.99710522	149.1074934	19.85961192	-1.193124232	4.03E-07	51702	peptidyl arginine deiminase 3
ARHGEF10L	896.1868901	902.2153416	841.1720878	560.7824926	700.3684852	627.01569	620.2871727	512.3779875	-0.366565632	0.005057172	55160	Rho guanine nucleotide exchange factor 10 like
IFFO2	2919.253755	4807.712312	4137.760988	3688.223317	7562.576565	9138.829653	8444.255569	5056.257194	0.947021517	3.27E-15	126917	intermediate filament family orphan 2
MRTO4	2474.161893	2590.945831	2660.194738	3754.983137	3937.965039	3448.07982	3232.650458	5842.697826	0.500665153	2.02E-07	51154	MRT4 homolog	ribosome maturation factor
OTUD3	859.3103003	876.367426	835.8967782	665.5440571	1107.26036	1194.267364	1085.502552	1184.956844	0.502492589	3.42E-05	23252	OTU deubiquitinase 3
NBPF3	785.5571209	701.586282	689.6268314	585.4322725	595.137828	530.7854952	498.6154581	507.082091	-0.37162444	0.004502729	84224	NBPF member 3
HSPG2	6606.055133	7819.609912	6765.344722	4905.306199	4508.549047	5148.821894	4293.102951	2448.028162	-0.701111607	6.11E-14	3339	heparan sulfate proteoglycan 2
WNT4	168.9462367	284.3270722	237.3889301	206.4419066	129.7844772	201.5769343	155.0717932	87.38229244	-0.667537056	0.002704421	54361	Wnt family member 4
HNRNPR	6780.146941	4086.43238	4581.846138	8419.953982	7438.638235	4493.44362	5155.540693	11592.71746	0.226170314	0.023567245	10236	heterogeneous nuclear ribonucleoprotein R
ZNF436	306.1614543	338.4846098	262.8063307	225.9563157	343.7534802	450.7624912	382.9080432	468.6868413	0.54026519	0.003336795	80818	zinc finger protein 436
ASAP3	1041.978059	834.5184197	732.3088815	633.7047581	759.9991909	737.4271766	586.8870942	517.673884	-0.312404641	0.014396589	55616	ArfGAP with SH3 domain	ankyrin repeat and PH domain 3
ID3	16918.63633	14441.59973	13091.8796	20039.24398	22175.60716	18555.20745	13727.43228	27222.23204	0.315774719	0.000617174	3399	inhibitor of DNA binding 3	HLH protein
TCEB3	2171.430819	1617.341008	2036.749063	3045.274891	3237.596553	2263.94195	2726.87784	4807.350058	0.535908458	6.06E-10	NA	NA
PITHD1	1439.90219	1479.485458	1728.862814	1544.71954	1909.351814	2051.222572	2340.391217	2307.686905	0.47326024	1.62E-07	57095	PITH domain containing 1
PNRC2	4088.15589	3256.837372	3509.999151	4509.882646	5113.040711	4059.901269	4390.917467	6296.820952	0.361478043	1.40E-05	55629	proline rich nuclear receptor coactivator 2
SRSF10	2548.772667	2390.316771	2890.869638	3916.233781	2870.458483	2822.07708	3342.393573	5028.453738	0.245662799	0.007768347	10772	serine and arginine rich splicing factor 10
CLIC4	2223.744121	1808.123243	2826.606776	2782.343905	2875.135401	2501.985063	4071.231001	3174.889959	0.389455515	4.93E-05	25932	chloride intracellular channel 4
RSRP1	927.9179092	781.5917353	701.1365977	1269.463665	1966.64406	1179.073123	1283.517304	2561.889937	0.894439676	6.61E-17	57035	arginine and serine rich protein 1
MAN1C1	168.9462367	232.6312409	204.298352	162.2777176	135.6306248	163.0848564	132.4074542	116.5097233	-0.485103188	0.029437754	57134	mannosidase alpha class 1C member 1
LOC646471	144.0759785	163.7034658	230.1953262	126.330122	99.38450958	108.3855878	151.4932133	48.98704273	-0.745810822	0.002949419	646471	uncharacterized LOC646471
EXTL1	90.90508167	76.31289384	88.24154171	39.02881816	61.9691648	45.58272383	34.59293848	5.295896511	-1.181519646	0.004410171	2134	exostosin like glycosyltransferase 1
SH3BGRL3	1824.104799	1817.970068	1509.218107	2347.891535	2132.674653	2296.356332	1934.818835	3090.155614	0.329552468	0.000374721	83442	SH3 domain binding glutamate rich protein like 3
ARID1A	2412.415045	2081.372637	2440.070458	1864.139604	2967.504533	2331.809561	2643.377644	2651.920178	0.270644704	0.012401722	8289	AT-rich interaction domain 1A
NUDC	5508.333392	4647.701405	5052.78741	7469.910382	6859.86962	5851.80879	5809.227945	11321.30277	0.362752489	0.000109668	10726	nuclear distribution C	dynein complex regulator
SLC9A1	901.3324607	802.5162384	935.6480863	844.2549613	1161.044918	866.0717527	1297.831623	1145.237621	0.349536944	0.003433167	6548	solute carrier family 9 member A1
SYTL1	1200.633154	973.604823	1035.399394	597.7571624	488.7379412	427.4646546	385.2937631	170.7926625	-1.412085995	1.62E-28	84958	synaptotagmin like 1
MAP3K6	1337.848372	1286.241517	1387.406414	1214.00166	1060.491179	912.667426	981.7237369	1094.926604	-0.370314135	0.001237836	9064	mitogen-activated protein kinase kinase kinase 6
AHDC1	1152.607828	1437.636452	1660.28379	1444.066272	2988.550665	2896.022387	2553.913148	2101.146941	0.885954647	5.94E-12	27245	AT-hook DNA binding motif containing 1
THEMIS2	334.462093	315.0984004	246.0212549	281.4183204	222.1536097	266.405697	186.0861518	217.131757	-0.402576434	0.030667735	9473	thymocyte selection associated family member 2
PTAFR	116.632935	64.00436257	67.14030347	56.48907892	51.44609908	54.69926859	23.85719895	25.15550843	-1.003824376	0.008558225	5724	platelet activating factor receptor
SESN2	1204.063535	1334.244789	3288.436149	1194.487251	1476.736889	1963.095973	3675.201499	1869.451469	0.410823752	0.000273417	83667	sestrin 2
PHACTR4	1231.506578	1003.145298	1097.743962	1211.947511	1453.352299	1090.946524	1327.653122	1680.123168	0.277461012	0.016049964	65979	phosphatase and actin regulator 4
RCC1	5032.368106	5213.893843	4373.711198	7230.602102	6296.300989	6038.191483	4612.789417	10152.23361	0.275781294	0.005634176	1104	regulator of chromosome condensation 1
SNHG12	851.5919444	825.9024478	848.3656917	773.3868442	940.0605377	1004.845823	1099.816872	1048.587509	0.309863629	0.009692345	85028	small nucleolar RNA host gene 12
YTHDF2	4707.339559	4204.59428	4469.146343	3812.49929	5507.07106	5145.783046	4615.175137	5375.334959	0.26427544	0.010959221	51441	YTH N6-methyladenosine RNA binding protein 2
PTPRU	976.8008304	985.9133542	905.4349497	662.4628346	668.799288	776.9322039	580.9227945	569.308875	-0.440253601	0.000530959	10076	protein tyrosine phosphatase receptor type U
MATN1-AS1	158.6550954	210.4758846	223.4812958	105.7886387	88.86144386	139.7870197	161.0360929	52.95896511	-0.701937256	0.002843622	100129196	MATN1 antisense RNA 1
SDC3	4315.418594	3919.036354	4247.103768	3696.43991	3434.027113	3155.337438	3000.042768	3238.440717	-0.334221104	0.000288252	9672	syndecan 3
ZCCHC17	1394.449649	1134.846583	1294.84871	1408.118676	1647.4444	1325.950789	1393.260419	1828.408271	0.236466959	0.033298299	51538	zinc finger CCHC-type containing 17
SERINC2	337.8924734	318.7909597	267.1224931	320.4471386	284.1227745	259.3150511	162.2289529	234.3434206	-0.426247482	0.022614839	347735	serine incorporator 2
SPOCD1	880.7501781	1478.254605	1217.637361	861.7152221	1141.168016	1753.415443	1759.468423	938.6976566	0.322327976	0.005931533	90853	SPOC domain containing 1
IQCC	572.0159385	417.2592098	344.8134157	415.9650357	424.4303174	320.0920162	240.9577094	319.0777648	-0.428218632	0.004467978	55721	IQ motif containing C
DCDC2B	87.47470123	61.54265632	80.08879057	111.9510837	49.10764003	31.40143197	44.13581806	45.01512035	-0.992523813	0.002843622	149069	doublecortin domain containing 2B
MTMR9LP	62.60444304	56.61924381	69.53817145	71.89519136	40.92303336	36.46617906	33.40007853	26.47948256	-0.927062045	0.018595744	339483	myotubularin related protein 9 like	pseudogene
FAM167B	120.0633154	110.7767814	144.3516525	106.8157129	83.01529624	103.3208407	95.42879581	34.42332732	-0.674185991	0.037338564	84734	family with sequence similarity 167 member B
HDAC1	20213.51675	14318.51442	18451.59412	17967.63539	17117.52024	12844.19863	13892.04695	16136.59667	-0.240421224	0.006298186	3065	histone deacetylase 1
TSSK3	310.4494299	393.8730004	318.4368679	262.9309855	218.6459211	307.9366232	237.3791296	170.7926625	-0.47190916	0.006507432	81629	testis specific serine kinase 3
KIAA1522	3320.608266	3555.934682	2392.113098	2131.178887	2752.366301	2686.341858	1702.211145	1719.842392	-0.369003311	5.39E-05	57648	KIAA1522
YARS	6246.722782	6448.439529	7744.634006	7282.982884	7170.884674	7245.62719	8848.635091	10434.2401	0.269483416	0.005588733	NA	NA
S100PBP	1029.971727	1046.225157	1067.051252	959.2872675	861.7221596	792.1264452	848.1234227	722.8898738	-0.348670162	0.001997539	64766	S100P binding protein
FNDC5	512.8418759	438.183713	457.5132108	349.2052152	367.1380707	422.3999075	381.7151832	214.4838087	-0.366474244	0.036377563	252995	fibronectin type III domain containing 5
RNF19B	1581.405383	1522.565317	1781.136336	1337.250559	2025.105536	1911.435553	1932.433115	1840.324038	0.314143145	0.002979772	127544	ring finger protein 19B
AK2	9603.350043	9286.786839	10059.05618	11903.78954	11499.37237	10445.5344	11556.42717	15298.52105	0.248013945	0.002911911	204	adenylate kinase 2
ZNF362	943.3546211	749.589554	817.193408	651.1650188	737.78383	593.5883592	693.0516295	499.1382462	-0.326653131	0.008395179	149076	zinc finger protein 362
DLGAP3	221.2595384	254.7865972	295.8969089	257.7956147	188.2459534	152.9553622	232.6076898	160.2008695	-0.494923163	0.014728685	58512	DLG associated protein 3
LOC653160	77.18355991	59.08095007	65.22200909	45.19126314	47.9384105	40.51797674	26.24291885	27.80345668	-0.808988221	0.046987486	NA	NA
SFPQ	10485.81541	11843.26878	16437.38501	14597.80507	21220.34664	19006.98289	21215.01417	22131.55152	0.66659068	5.13E-11	6421	splicing factor proline and glutamine rich
KIAA0319L	3863.465971	4008.888633	4127.210369	3241.446056	3267.996521	3771.210685	3645.38	2735.330548	-0.188098002	0.047495157	79932	KIAA0319 like
C1orf216	2198.873862	2067.833252	2043.463094	2412.597207	1694.213581	1810.140611	1734.418364	2262.671784	-0.224229804	0.033591946	127703	chromosome 1 open reading frame 216
MAP7D1	7657.466738	7312.498424	7101.525813	8393.250054	9325.774688	7658.910553	7095.130968	14203.59444	0.276694392	0.039607014	55700	MAP7 domain containing 1
SH3D21	366.193112	311.405841	401.4031	278.337098	203.4459373	193.4733389	246.9220091	201.2440674	-0.678916563	4.88E-05	79729	SH3 domain containing 21
EVA1B	605.4621478	914.5238729	857.9571637	727.1685069	514.4609908	688.8056045	591.658534	528.265677	-0.411793493	0.00104585	55194	eva-1 homolog B
STK40	2900.386662	3318.380029	3691.757544	3078.141264	4436.056816	4262.491153	4775.01837	4791.462369	0.495509901	3.40E-08	83931	serine/threonine kinase 40
LSM10	849.8767541	1003.145298	1102.060124	1294.113444	1139.998786	1186.163769	1112.938331	1713.222521	0.270228608	0.031058524	84967	LSM10	U7 small nuclear RNA associated
ZC3H12A	1115.731238	1457.330102	1176.394032	972.6392316	1501.290709	1742.273	1505.389254	1419.300265	0.395178414	0.000139428	80149	zinc finger CCCH-type containing 12A
SNIP1	1203.20594	1357.630998	1226.749259	873.0130379	1815.813452	1560.955054	1647.339588	1729.110211	0.549232648	2.70E-05	79753	Smad nuclear interacting protein 1
GNL2	3402.937397	3861.186257	3353.658158	4417.445972	4024.488023	4252.361658	3789.716053	6186.931099	0.261136825	0.008824516	29889	G protein nucleolar 2
C1orf109	921.0571483	932.9866698	1160.088529	1153.404284	1173.906443	1207.435707	1215.524287	1461.667437	0.280965052	0.017026182	54955	chromosome 1 open reading frame 109
EPHA10	638.0507619	628.9659476	780.2662411	507.3746361	472.3687279	544.9667871	610.7442932	321.7257131	-0.407101171	0.003817548	284656	EPH receptor A10
C1orf122	1035.974893	1145.924261	1596.500502	1282.815629	1359.813937	1313.795396	1578.153711	1829.732245	0.269726249	0.036822977	127687	chromosome 1 open reading frame 122
MTF1	1301.829377	1458.560955	1511.136402	1224.272401	1704.736647	1655.15935	1636.603848	1942.270046	0.336595254	0.006715123	4520	metal regulatory transcription factor 1
UTP11L	1278.674309	1350.24588	1383.090252	1702.888961	1562.090645	1464.724859	1519.703573	2348.730103	0.2521482	0.028207411	NA	NA
RHBDL2	74.61077458	56.61924381	87.28239451	33.89344735	39.75380383	45.58272383	53.67869764	9.267818895	-0.854619647	0.04272536	54933	rhomboid like 2
AKIRIN1	5839.365105	5339.440862	5901.153102	5498.955065	7541.530433	7245.62719	7029.523671	7191.827462	0.36195655	6.68E-06	79647	akirin 1
MACF1	4823.972494	5464.987881	4422.627704	6915.290334	7435.130546	6214.444682	7309.845759	7473.833952	0.411979451	0.000516387	23499	microtubule actin crosslinking factor 1
KIAA0754	626.0444304	779.130029	637.3533094	1005.505605	1482.583037	1205.409808	1477.953475	1362.369378	0.882901994	5.35E-10	643314	KIAA0754
MYCL	138.9304078	200.6290596	195.6660273	215.6855741	218.6459211	248.1726075	266.0077683	327.0216096	0.499886366	0.008513898	4610	MYCL proto-oncogene	bHLH transcription factor
MFSD2A	207.5380167	210.4758846	320.8347359	422.1274807	448.9841374	449.7495418	485.4939987	971.7970098	0.998137921	1.29E-11	84879	major facilitator superfamily domain containing 2A
RLF	1760.642761	1730.579496	1650.692318	1423.524789	3548.611607	2814.986434	2731.64928	2543.3543	0.819461331	9.57E-20	6018	RLF zinc finger
ZMPSTE24	3144.801269	2328.774115	2711.988687	3818.661735	3518.211639	2685.328908	3162.271721	4779.546602	0.228480539	0.012772878	10269	zinc metallopeptidase STE24
SMAP2	1317.266089	1101.613548	1025.328349	1219.137031	1508.306087	1292.523458	1220.295726	1435.187955	0.228047431	0.034953882	64744	small ArfGAP2
RIMS3	724.6678681	529.2668443	402.3622472	361.5301051	477.045646	345.4157517	224.2576701	278.0345668	-0.61213871	2.97E-05	9783	regulating synaptic membrane exocytosis 3
KCNQ4	522.2754221	644.9670382	425.3817799	279.3641721	312.184283	445.6977441	356.6651243	189.3283003	-0.519749731	0.000873257	9132	potassium voltage-gated channel subfamily Q member 4
SLFNL1-AS1	36.01899463	48.00327193	41.24332928	43.13711481	12.86152477	27.3496343	20.27861911	21.18358605	-1.072560752	0.028563284	100507178	SLFNL1 antisense RNA 1
HIVEP3	1487.927516	1481.947164	1324.102699	1381.414748	2366.520558	1947.901732	1835.811459	2025.680416	0.522284155	3.38E-08	59269	HIVEP zinc finger 3
ZNF691	250.4177722	254.7865972	201.4209104	211.5772774	162.5229039	187.3956424	151.4932133	157.5529212	-0.476276867	0.018506887	51058	zinc finger protein 691
SLC2A1	2836.067029	3040.207222	3564.670541	3547.514156	3543.934689	3348.810777	3774.208874	4655.093034	0.233610063	0.021551821	6513	solute carrier family 2 member 1
EBNA1BP2	9315.198086	10670.26575	9493.638911	22493.95123	13754.81613	12400.52678	11896.39226	36815.74857	0.45425329	3.55E-06	10969	EBNA1 binding protein 2
SZT2	1985.33268	2551.558531	3801.100324	2404.380614	1442.829233	1551.838509	2490.691571	1363.693352	-0.650723081	3.65E-12	23334	SZT2 subunit of KICSTOR complex
DPH2	1139.743901	1285.010664	1577.317558	1728.565815	1472.059971	1534.618369	1635.410988	2612.200954	0.318132262	0.00874752	1802	diphthamide biosynthesis 2
ATP6V0B	1709.187054	1768.735943	1833.889432	2447.517729	2194.643818	2201.139086	1975.376073	3308.611345	0.304504124	0.002845119	533	ATPase H+ transporting V0 subunit b
CCDC24	518.8450416	409.8740911	350.0887253	371.8008467	343.7534802	293.7553313	246.9220091	226.3995759	-0.571413542	0.000174133	149473	coiled-coil domain containing 24
DMAP1	1277.816714	1079.458192	846.4473974	1240.705588	1067.506556	923.8098696	683.50875	1080.362888	-0.247926062	0.030482306	55929	DNA methyltransferase 1 associated protein 1
ERI3-IT1	13.72152176	22.15535627	13.90763429	24.64977989	3.507688574	4.051797674	5.964299738	6.619870639	-1.873111813	0.022948971	100874278	ERI3 intronic transcript 1
BTBD19	119.2057203	185.8588221	209.094088	163.3047918	125.1075591	98.25609359	176.5432722	63.55075814	-0.590660855	0.047029071	149478	BTB domain containing 19
HPDL	436.5159111	542.8062287	463.268094	503.2663395	284.1227745	384.920779	300.6007068	529.5896511	-0.414437244	0.018598887	84842	4-hydroxyphenylpyruvate dioxygenase like
MUTYH	716.9495121	765.5906446	825.3461591	856.5798513	546.0301879	634.1063359	554.6798756	716.2700032	-0.374884144	0.003572048	4595	mutY DNA glycosylase
CCDC163P	66.03482348	39.38730004	41.24332928	30.81222487	85.35375529	71.91940871	99.00737565	68.84665465	0.909911189	0.009406628	NA	NA
PRDX1	41372.1033	35031.31083	31119.53066	51123.6435	50600.74613	44980.01892	35541.26214	65612.18585	0.300703857	0.000100961	5052	peroxiredoxin 1
NASP	8908.698004	5909.32586	6857.422853	10549.07872	11209.40345	7531.278926	7781.025438	15261.44977	0.349230215	7.90E-05	4678	nuclear autoantigenic sperm protein
CCDC17	151.7943345	130.4704314	124.689135	93.46374876	79.50760767	54.69926859	60.83585733	51.63499099	-1.021385888	0.000141588	149483	coiled-coil domain containing 17
PIK3R3	2578.788496	1238.238245	2370.532286	2241.075822	5689.470866	3916.062452	5606.441754	3421.149146	1.162706391	2.91E-19	8503	phosphoinositide-3-kinase regulatory subunit 3
STIL	1453.623712	964.9888511	1078.081444	1554.990282	1799.444238	1130.451551	1136.79553	2177.93744	0.27594232	0.018506887	6491	STIL centriolar assembly protein
FOXD2-AS1	704.9431805	728.6650508	805.6836417	818.5781073	539.0148108	484.189822	559.4513154	847.3434418	-0.361899503	0.017319611	84793	FOXD2 adjacent opposite strand RNA 1
SPATA6	445.0918622	337.2537566	378.863141	312.2305453	302.8304468	266.405697	282.7078076	206.5399639	-0.477046826	0.003499099	54558	spermatogenesis associated 6
RNF11	2589.937233	2359.545443	2483.232081	2751.531681	3049.3506	2888.931741	2855.706715	3239.764691	0.240948759	0.00786544	26994	ring finger protein 11
RAB3B	260.7089135	273.2493941	193.7477329	244.4436506	187.0767239	203.6028331	145.5289136	133.7213869	-0.540736314	0.007545032	5865	RAB3B	member RAS oncogene family
ZYG11B	1668.880084	1591.493092	1350.958821	1485.149239	1350.460101	1231.746493	1050.909614	1208.788379	-0.333692817	0.000805066	79699	zyg-11 family member B	cell cycle regulator
ECHDC2	884.1805585	884.9833979	1096.784815	631.6506098	731.9376823	751.6084685	900.6092604	334.9654543	-0.413956335	0.005110005	55268	enoyl-CoA hydratase domain containing 2
CPT2	2144.84537	1484.40887	1717.353048	1533.421724	1679.013597	1148.68464	1239.381486	1284.254904	-0.363172748	0.000250811	1376	carnitine palmitoyltransferase 2
MAGOH	2987.861364	2341.082646	2925.398937	3667.681833	3561.473132	3123.936006	3291.100595	4508.131905	0.283410924	0.002084379	4116	mago homolog	exon junction complex subunit
TCEANC2	693.7944441	659.7372757	579.8044778	687.1126145	528.4917451	522.6818999	462.8296597	606.3801506	-0.308745721	0.022115698	127428	transcription elongation factor A N-terminal and central domain containing 2
DHCR24	6349.634195	7934.079253	7644.403124	7078.595126	8267.621968	8984.861341	7865.718494	8510.505694	0.216536645	0.02505576	1718	24-dehydrocholesterol reductase
PPAP2B	1080.569839	1772.428502	1185.50593	1307.465409	2149.043866	2851.452613	2179.355124	1302.790542	0.642609521	1.16E-05	NA	NA
JUN	15678.5538	17007.9285	16606.19492	13698.0881	28849.56929	36625.21212	31209.98767	24286.9814	0.930733188	5.49E-35	3725	Jun proto-oncogene	AP-1 transcription factor subunit
KANK4	98.62343766	110.7767814	164.0141699	256.7685406	57.2922467	72.93235813	95.42879581	153.5809988	-0.729001553	0.002347755	163782	KN motif and ankyrin repeat domains 4
ALG6	615.7532891	492.3412506	653.6588117	613.1632748	495.7533184	434.5553005	498.6154581	496.4902979	-0.298873738	0.033710254	29929	ALG6 alpha-1	3-glucosyltransferase
ROR1-AS1	10590.44201	13497.53538	13334.06427	7172.058875	8808.975238	12783.42166	13272.95264	4520.047672	-0.252136829	0.04344375	101927034	ROR1 antisense RNA 1
CACHD1	599.458982	509.5731943	584.6002138	703.5458011	1021.906604	735.4012778	696.6302094	1120.082112	0.555852521	1.57E-05	57685	cache domain containing 1
AK4	2293.209324	2221.689893	2711.988687	2747.423384	2550.089593	2754.209469	3283.943436	3205.341364	0.240493772	0.009867784	205	adenylate kinase 4
PDE4B	12.00633154	41.8490063	52.75309559	25.67685406	4.676918098	17.22014011	27.43577879	9.267818895	-1.231858635	0.035392714	5142	phosphodiesterase 4B
SERBP1	27136.88207	27612.95904	25277.36511	32171.04398	31025.50543	29860.73591	28218.29492	40669.83726	0.200783839	0.01959167	26135	SERPINE1 mRNA binding protein 1
GADD45A	3077.90885	4008.888633	5857.991478	4991.580428	4706.148836	6634.818691	6576.236891	4986.086565	0.375662222	0.003900195	1647	growth arrest and DNA damage inducible alpha
ANKRD13C	1304.402163	1328.090523	1309.235918	1406.064528	2034.459373	1833.438447	1906.190196	1632.4601	0.467440358	1.06E-05	81573	ankyrin repeat domain 13C
CTH	2384.972001	2249.999515	1639.662126	975.7204541	1220.675624	1590.330587	1405.189018	750.6933305	-0.517914976	7.09E-05	1491	cystathionine gamma-lyase
SLC44A5	259.8513184	196.9365002	216.7672655	190.00872	177.7228877	149.9165139	146.7217736	64.87473226	-0.732354239	0.002441394	204962	solute carrier family 44 member 5
RABGGTB	4342.004043	5045.266965	4019.30631	4195.597953	5138.76376	5716.073568	5726.920608	5362.095218	0.322264983	0.000522878	5876	Rab geranylgeranyltransferase subunit beta
SNORD45A	22.29747286	20.92450315	34.04972533	51.35370811	11.69229525	10.12949418	7.157159685	11.91576715	-1.584740837	0.009777495	26805	small nucleolar RNA	C/D box 45A
SNORD45B	24.01266308	24.61706253	28.77441577	24.64977989	8.184606672	7.090645929	8.350019633	9.267818895	-1.637650895	0.013248524	26804	small nucleolar RNA	C/D box 45B
ZZZ3	2174.003604	2073.987518	2000.781043	2050.040028	2454.212772	2539.464192	2704.213501	2598.961213	0.311420095	0.001173036	26009	zinc finger ZZ-type containing 3
DNAJB4	622.61405	534.1902568	526.0922351	662.4628346	2182.951522	2597.202309	2052.91197	1882.69121	1.889412619	6.35E-58	11080	DnaJ heat shock protein family (Hsp40) member B4
PRKACB	437.3735062	390.1804411	428.2592214	533.0514902	323.8765783	285.651736	378.1366034	394.5442901	-0.371683104	0.017780837	5567	protein kinase cAMP-activated catalytic subunit beta
SSX2IP	1341.278752	1131.154023	1129.875393	1811.758822	1539.875284	1290.497559	1403.996158	2168.669621	0.241203863	0.02116161	117178	SSX family member 2 interacting protein
MCOLN3	128.6392665	125.5470189	145.7903733	141.7362344	95.87682101	88.1265994	106.1645353	74.14255116	-0.574832819	0.032022594	55283	mucolipin TRP cation channel 3
C1orf52	871.3166319	929.2941104	978.8097099	1010.640976	1115.444966	1204.396858	1310.953082	1257.775421	0.367481692	0.000432623	148423	chromosome 1 open reading frame 52
BCL10	3023.880358	2846.963281	2885.114755	3260.960465	3812.857479	4060.914218	3829.080432	3317.879164	0.32066309	0.002878427	8915	BCL10 immune signaling adaptor
DDAH1	2644.82332	2728.801381	2614.635247	2813.15613	2113.96698	2231.527569	2468.027232	2380.505482	-0.233749401	0.019114667	23576	dimethylarginine dimethylaminohydrolase 1
LMO4	180.9525682	189.5513815	368.3125219	222.8750932	387.0149726	318.0661174	613.1300131	283.3304634	0.734491989	1.75E-05	8543	LIM domain only 4
GTF2B	1055.699581	1021.608095	932.2910711	1124.646208	1833.351894	1557.916206	1421.889058	1486.822946	0.605216902	4.98E-09	2959	general transcription factor IIB
ZNF326	1788.085805	1355.169292	1518.809579	2668.338673	2161.905391	1867.878728	1907.383056	3610.477447	0.374966842	5.23E-05	284695	zinc finger protein 326
ZNF644	1729.769337	2014.906568	2053.054565	1835.381528	2982.704517	2806.882838	3392.493691	2305.038957	0.58114011	1.44E-08	84146	zinc finger protein 644
TGFBR3	2255.47514	2686.952375	3294.670606	2652.932561	1549.22912	1735.182354	1860.861518	1592.740876	-0.684011687	2.39E-14	7049	transforming growth factor beta receptor 3
GLMN	706.6583707	620.3499757	766.3586068	875.0671862	826.6452738	886.3307411	943.5522185	969.1490616	0.295675688	0.021321887	11146	glomulin	FKBP associated protein
FAM69A	422.7943893	439.4145661	472.3799923	411.8567391	336.7381031	367.7006389	382.9080432	304.5140494	-0.329558414	0.034868952	NA	NA
TMED5	3114.78544	3063.593432	3585.771779	3267.12291	3716.980658	3720.563214	4955.140222	3791.861902	0.305122348	0.000825173	50999	transmembrane p24 trafficking protein 5
LOC100131564	412.503248	584.655235	1012.859435	498.1309687	265.4151021	319.0790668	687.0873298	149.6090764	-0.925953534	3.02E-07	NA	NA
FNBP1L	3206.548117	3099.288172	3179.093369	2985.70459	2338.459049	2397.651273	2426.277133	2647.948256	-0.347593139	0.000202559	54874	formin binding protein 1 like
BCAR3	4325.709735	5149.889481	5551.54395	4196.625027	6975.623343	6304.59718	7202.488364	6269.017495	0.483687124	1.88E-07	8412	BCAR3 adaptor protein	NSP family member
DNTTIP2	12541.47089	12814.4119	13721.55974	12909.29514	17291.73544	16316.58923	16713.16073	17404.96388	0.381810965	6.14E-07	30836	deoxynucleotidyltransferase terminal interacting protein 2
ABCA4	307.0190494	428.336888	566.3764172	260.8768372	250.2151182	264.3797982	427.0438612	145.6371541	-0.548254279	0.001277993	24	ATP binding cassette subfamily A member 4
ARHGAP29	2147.418156	2278.309137	1985.434688	1823.056638	1339.937035	1392.80545	1457.674856	1273.663111	-0.58828572	6.00E-10	9411	Rho GTPase activating protein 29
F3	249.560177	299.0973097	411.4741456	161.2506435	56.12301718	95.21724533	85.88591623	63.55075814	-1.8640039	6.82E-18	2152	coagulation factor III	tissue factor
SLC44A3	45.45254084	51.69583131	65.22200909	33.89344735	16.36921334	28.36258372	22.664339	3.971922384	-1.578525572	0.001391585	126969	solute carrier family 44 member 3
TMEM56	50.5981115	56.61924381	87.76196811	85.24715546	35.07688574	30.38848255	57.25727748	41.04319796	-0.770203217	0.040115453	NA	NA
SNX7	3218.554448	2410.010421	2823.249761	3066.843448	2455.382001	1880.034121	1785.711342	2700.907221	-0.398249627	0.000143425	51375	sorting nexin 7
VCAM1	237.5538455	195.7056471	183.6766874	150.9799018	59.63070575	38.4920779	40.55723822	31.77537907	-2.184994648	6.55E-20	7412	vascular cell adhesion molecule 1
OLFM3	27.44304352	52.92668443	42.68205006	14.37903827	3.507688574	8.103595347	7.157159685	2.647948256	-2.682748713	3.43E-05	118427	olfactomedin 3
COL11A1	257.278533	306.4824285	183.1971138	25.67685406	10.52306572	18.23308953	9.542879581	13.23974128	-3.588007758	2.24E-05	1301	collagen type XI alpha 1 chain
PRMT6	1076.281863	1090.53587	1372.060059	1310.546631	896.7990453	917.7321731	1004.388076	1060.503276	-0.318172038	0.004045074	55170	protein arginine methyltransferase 6
PRPF38B	3201.402546	4012.581192	3604.954723	4128.838132	4172.980173	5062.721193	4945.597343	5204.542297	0.377242956	2.99E-06	55119	pre-mRNA processing factor 38B
AKNAD1	45.45254084	29.54047503	31.17228376	45.19126314	61.9691648	104.3337901	95.42879581	46.33909447	0.990370858	0.018595744	254268	AKNA domain containing 1
GPSM2	1927.016212	1282.548958	1162.486397	2205.128226	2707.935579	2012.730494	1414.731898	3155.030347	0.484970448	6.71E-07	29899	G protein signaling modulator 2
WDR47	1261.522407	1108.998667	1112.13117	975.7204541	2188.79767	1987.406759	2277.16964	1817.816478	0.893002284	8.99E-23	22911	WD repeat domain 47
TAF13	1174.047706	1127.461464	1178.7919	1397.847935	1516.490693	1735.182354	1803.604241	1699.98278	0.472374727	8.96E-06	6884	TATA-box binding protein associated factor 13
CELSR2	1936.449759	2278.309137	2158.081183	1837.435676	1853.228796	1622.744968	1706.982585	1437.835903	-0.310882899	0.004884605	1952	cadherin EGF LAG seven-pass G-type receptor 2
PSMA5	5582.944167	5137.58095	5282.023589	7286.064107	6652.915994	5743.423202	5819.963684	9081.138543	0.218021305	0.013130726	5686	proteasome 20S subunit alpha 5
AMPD2	4660.171828	5873.631119	4418.311542	4232.572623	4008.11881	4775.043558	3394.879411	4003.697763	-0.244597835	0.010286017	271	adenosine monophosphate deaminase 2
GSTM2	40.30697018	39.38730004	82.48665855	27.73100238	14.03075429	22.28488721	40.55723822	10.59179302	-1.162595136	0.013564052	2946	glutathione S-transferase mu 2
GSTM1	1699.753508	1270.240426	1401.793622	1339.304708	1415.936954	1115.25731	1033.016715	1124.054035	-0.286887075	0.00873844	2944	glutathione S-transferase mu 1
CSF1	1320.69647	2182.302593	2060.727743	2396.16402	1811.136533	2739.015227	2382.141315	2478.479567	0.259119782	0.018759634	1435	colony stimulating factor 1
STRIP1	1371.294581	1257.931895	1236.820305	1455.364088	1032.42967	984.5868347	966.2165575	1535.809988	-0.25975849	0.049443926	85369	striatin interacting protein 1
RBM15	630.3324059	727.4341977	576.4474627	675.8147987	1351.62933	1026.117761	987.6880366	1351.777585	0.844669877	5.70E-12	64783	RNA binding motif protein 15
LRIF1	1422.750288	1752.734852	1815.665635	1452.282865	3477.288606	4104.471043	3967.452186	2907.447185	1.161935238	9.66E-43	55791	ligand dependent nuclear receptor interacting factor 1
OVGP1	19.72468753	44.31071255	47.47778603	8.216593298	56.12301718	82.04890289	109.7431152	18.53563779	1.188435432	0.002515867	5016	oviductal glycoprotein 1
WDR77	1684.316796	1528.719583	1804.155869	3039.112446	2106.951603	1829.38665	1895.454457	4382.354363	0.296449159	0.007273781	79084	WD repeat domain 77
ATP5F1	5989.444249	4540.617183	4366.997167	6452.079887	6348.916318	5524.626128	5087.547676	7806.151458	0.215366354	0.016818881	NA	NA
DDX20	957.0761429	998.2218855	1095.346094	1105.131799	1297.844772	1315.821295	1248.924365	1657.615608	0.402014307	0.000325987	11218	DEAD-box helicase 20
CTTNBP2NL	608.0349331	631.4276538	697.7795825	651.1650188	410.3995631	445.6977441	530.8226767	578.5766939	-0.407733605	0.003264102	55917	CTTNBP2 N-terminal like
MOV10	4419.187602	3515.316529	4101.792969	2967.217255	3249.288849	2790.675648	2778.170818	2139.542191	-0.452930211	1.09E-07	4343	Mov10 RISC complex RNA helicase
SLC16A1	6717.542498	6740.15172	6785.486813	7192.600358	8610.206218	8557.396687	9040.685543	10206.51655	0.405392673	1.53E-07	6566	solute carrier family 16 member 1
RSBN1	656.9178544	696.6628695	751.4918253	669.6523538	881.5990615	850.8775115	899.4164005	909.5702258	0.352491666	0.003130517	54665	round spermatid basic protein 1
HIPK1	2229.747286	2284.463403	2069.839641	2509.142178	3188.488913	2987.187835	3019.128527	3528.391051	0.485281381	6.87E-09	204851	homeodomain interacting protein kinase 1
ATP1A1-AS1	149.2215492	100.9299564	115.0976631	106.8157129	73.66146004	63.81581336	71.57159685	55.60691337	-0.826086324	0.002987241	84852	ATP1A1 antisense RNA 1
IGSF3	943.3546211	727.4341977	817.193408	801.1178465	706.2146328	582.4459156	497.4225981	614.3239953	-0.460215586	0.000288369	3321	immunoglobulin superfamily member 3
PTGFRN	514.5570661	403.7198255	556.7849452	413.9108874	341.4150212	230.9524674	230.2219699	239.6393171	-0.86475317	6.04E-08	5738	prostaglandin F2 receptor inhibitor
FAM46C	220.4019433	164.9343189	169.2894795	60.59737557	710.8915509	534.8372929	696.6302094	362.768911	1.971210994	3.39E-33	NA	NA
PFN1P2	27.44304352	51.69583131	48.43693322	77.03056217	16.36921334	15.19424128	11.92859948	35.74730145	-1.401238003	0.002792613	767846	profilin 1 pseudogene 2
NBPF8	1483.639541	1922.592583	2038.667358	1369.089858	1125.968032	1668.327692	1825.07572	1092.278655	-0.269899838	0.011706066	728841	NBPF member 8
NBPF15	3276.013321	3891.957586	3321.047154	2405.407688	2517.351166	3358.940271	3102.628724	1983.313244	-0.241351717	0.014331725	284565	NBPF member 15
GPR89A	314.7374054	295.4047503	358.2414764	349.2052152	443.1379898	495.3322656	493.8440183	480.6026084	0.538557759	0.000206184	653519	G protein-coupled receptor 89A
RBM8A	5651.551776	4157.821861	4735.309689	7310.713887	6682.146733	5511.457786	5705.449129	10402.46472	0.356484784	4.11E-05	9939	RNA binding motif protein 8A
ACP6	787.2723111	761.8980852	637.832883	580.2969017	505.1071546	528.7595964	536.7869764	362.768911	-0.519635729	0.000114615	51205	acid phosphatase 6	lysophosphatidic
GPR89B	201.5348509	179.7045565	174.0852154	238.2812056	282.9535449	258.3021017	298.2149869	242.2872654	0.458155709	0.027814034	51463	G protein-coupled receptor 89B
HIST2H2BF	17.1519022	14.77023752	17.74422306	30.81222487	64.30762385	46.59567325	46.52153796	46.33909447	1.37627307	0.002529514	NA	NA
HIST2H2BE	256.4209379	313.8675472	256.0923004	603.9196074	363.6303821	474.0603278	354.2794044	569.308875	0.365102914	0.044120534	NA	NA
SV2A	12.86392665	14.77023752	23.49910622	5.135370811	31.56919716	39.50502732	38.17151832	14.56371541	1.18672957	0.044915719	9900	synaptic vesicle glycoprotein 2A
SF3B4	2970.709461	2459.244547	2956.091647	3909.044261	3539.257771	3014.537469	3017.935667	5675.877086	0.278759286	0.01142931	10262	splicing factor 3b subunit 4
MTMR11	1686.031987	1547.18238	1176.873605	960.3143417	1038.275818	1209.461606	830.2305235	623.5918142	-0.543786759	4.30E-07	10903	myotubularin related protein 11
C1orf54	54.02849194	67.69692195	68.57902426	36.97466984	38.58457431	31.40143197	31.01435864	5.295896511	-1.224135532	0.008002997	79630	chromosome 1 open reading frame 54
RPRD2	3463.82665	3293.762966	3210.745227	2822.399798	2801.473941	2636.707336	2645.763364	2845.220401	-0.22439886	0.034709616	23248	regulation of nuclear pre-mRNA domain containing 2
ADAMTSL4	4515.238255	4407.685046	5012.503228	2370.487166	2948.796861	3350.836676	3529.672585	1154.505439	-0.632867718	6.55E-09	54507	ADAMTS like 4
MCL1	26666.91995	29071.51999	29227.61282	26624.84351	44199.21449	41047.74928	44710.77656	36716.45051	0.575961698	8.49E-14	4170	MCL1 apoptosis regulator	BCL2 family member
GOLPH3L	1487.069921	1206.236064	1083.356754	1134.916949	910.8297996	1006.871722	796.830445	888.3866398	-0.44197845	0.000174274	55204	golgi phosphoprotein 3 like
CTSK	308.7342396	361.8708192	262.8063307	194.1170167	229.1689868	264.3797982	213.5219306	137.6933093	-0.416465939	0.025381721	1513	cathepsin K
ARNT	2869.513238	2999.589069	2375.328022	2512.223401	2131.505423	2425.000908	1859.668658	2087.9072	-0.339211225	0.000163177	405	aryl hydrocarbon receptor nuclear translocator
SETDB1	2204.877028	2129.375909	1682.344176	1545.746614	1571.444481	1625.783817	1219.102866	1239.239784	-0.416333556	1.07E-05	9869	SET domain bifurcated histone lysine methyltransferase 1
ANXA9	431.3703404	391.4112942	321.3143095	308.1222487	309.845824	321.1049656	261.2363285	195.9481709	-0.423357211	0.013240999	8416	annexin A9
FAM63A	944.2122163	897.2919291	558.7032396	649.1108705	624.3685661	736.4142272	355.4722644	528.265677	-0.457156459	0.000548941	NA	NA
SEMA6C	980.2312109	1024.069801	651.7405173	640.8942772	731.9376823	754.6473167	468.7939594	370.7127558	-0.525102716	2.60E-05	10500	semaphorin 6C
LYSMD1	251.2753673	233.862094	221.5630015	197.1982391	132.1229363	149.9165139	192.0504516	158.8768953	-0.517991254	0.020507757	388695	LysM domain containing 1
ZNF687	3547.013375	3210.064954	2952.734632	2636.499374	2622.581823	2366.249841	2000.426132	2420.224706	-0.39111771	0.000131556	57592	zinc finger protein 687
POGZ	2539.339121	2870.349491	2746.517986	2418.759652	2089.41316	2224.436923	2290.291099	2077.315407	-0.282842659	0.0021307	23126	pogo transposable element derived with ZNF domain
TUFT1	920.1995532	931.7558167	884.3337115	848.363258	2883.320007	2291.291584	2311.762578	2236.192302	1.433525681	1.53E-53	7286	tuftelin 1
S100A10	9647.087394	5858.860882	5010.584933	9726.392316	11873.52582	8486.490227	6528.522493	15174.06748	0.464304784	8.29E-08	6281	S100 calcium binding protein A10
S100A11	6618.91906	4955.414687	5952.94705	7940.310348	7794.08401	6469.707935	8044.647487	11075.04358	0.38388929	3.16E-06	6282	S100 calcium binding protein A11
S100A5	222.1171335	276.9419534	258.4901684	260.8768372	340.2457916	410.2445145	381.7151832	334.9654543	0.527689629	0.000983751	6276	S100 calcium binding protein A5
S100A3	148.3639541	244.9397721	144.3516525	321.4742128	301.6612173	378.8430825	233.8005497	275.3866186	0.530304692	0.023230487	6274	S100 calcium binding protein A3
S100A14	30.01582885	29.54047503	37.40674051	22.59563157	104.0614277	81.03595347	122.8645746	37.07127558	1.464677793	2.86E-05	57402	S100 calcium binding protein A14
ILF2	11892.27139	9835.747333	8930.139935	14828.89675	13858.87755	10846.66237	10250.24553	21082.96401	0.267319805	0.004923463	3608	interleukin enhancer binding factor 2
SLC27A3	547.1456803	457.877363	489.1650682	302.9868779	273.5997087	261.34095	293.4435471	190.6522744	-0.807360194	4.40E-08	11000	solute carrier family 27 member 3
DENND4B	2554.775833	3531.31762	2672.184078	2298.591975	2201.659195	2761.300115	2191.283724	2168.669621	-0.235991896	0.018799702	9909	DENN domain containing 4B
ATP8B2	4185.064137	4466.765996	3981.419996	3236.310685	3027.135239	3603.061081	3213.564699	2395.069197	-0.379614464	8.31E-06	57198	ATPase phospholipid transporting 8B2
IL6R	201.5348509	264.6334222	199.9821896	327.6366577	1571.444481	2026.911786	1313.338802	1394.144757	2.674098928	1.22E-83	3570	interleukin 6 receptor
PBXIP1	5857.374602	6276.120091	5840.247255	3828.932477	4979.748545	5619.843373	4739.232572	2436.112395	-0.334378149	0.001503139	57326	PBX homeobox interacting protein 1
ZBTB7B	2472.446703	3240.836282	2769.537518	2006.902913	1919.874879	2459.441188	2036.211931	1902.550822	-0.322700954	0.001850859	51043	zinc finger and BTB domain containing 7B
THBS3	5841.080295	5286.514178	6739.927321	3742.658247	4521.410571	4074.082561	5580.198835	2593.665316	-0.385209041	7.86E-06	7059	thrombospondin 3
GBA	3499.845644	2758.341856	3271.1715	3019.598037	2880.981548	2477.674277	2750.735039	2752.542212	-0.205357323	0.031548574	2629	glucosylceramidase beta
CLK2	1942.452924	1694.884755	1513.054696	1876.464494	1124.798803	1206.422757	938.7807787	1654.96766	-0.53666596	7.43E-06	1196	CDC like kinase 2
HCN3	498.262759	530.4976975	627.7618375	439.5877414	303.9996764	392.0114249	417.5009817	354.8250663	-0.513454838	0.000401734	57657	hyperpolarization activated cyclic nucleotide gated potassium channel 3
YY1AP1	2965.563891	2625.409719	2527.832426	2680.663563	3425.842507	3013.52452	2778.170818	3399.96556	0.221233488	0.020912366	55249	YY1 associated protein 1
GON4L	2515.326458	2337.390087	2237.210826	2054.148324	1936.244093	2018.808191	1782.132762	2009.792726	-0.2380452	0.029360951	54856	gon-4 like
KIAA0907	1535.095247	1468.40778	1179.271473	2025.390248	2506.828101	1953.979428	2218.719503	2580.425575	0.596185008	1.40E-07	NA	NA
RXFP4	256.4209379	268.3259816	179.8400986	103.7344904	111.0768048	138.7740703	109.7431152	50.31101686	-0.97414014	7.47E-06	339403	relaxin family peptide/INSL5 receptor 4
ARHGEF2	5768.184711	5972.099369	8064.989168	4962.822352	4583.379736	4903.688135	6808.844581	4694.812257	-0.235463235	0.009713054	9181	Rho/Rac guanine nucleotide exchange factor 2
MEX3A	2538.481526	2902.351672	2365.256977	2008.957061	2051.997816	2383.469982	1977.761793	1954.185813	-0.223410949	0.032177979	92312	mex-3 RNA binding family member A
LMNA	48299.7566	31331.36633	28664.59342	45733.5583	58765.4759	39605.30931	26177.31155	67530.62437	0.263514567	0.028419051	4000	lamin A/C
SLC25A44	1779.509854	1622.264421	1721.66921	1938.088944	2782.766268	2484.764923	2500.23445	3303.315449	0.641669501	1.24E-13	9673	solute carrier family 25 member 44
PAQR6	781.2691453	1014.222976	998.951801	623.4340165	424.4303174	658.417122	668.0015706	227.72355	-0.86625081	1.75E-08	79957	progestin and adipoQ receptor family member 6
CCT3	29727.6769	25670.6728	25441.85885	37449.1781	34457.19409	28788.02247	26922.84902	47334.72302	0.199521042	0.022877324	7203	chaperonin containing TCP1 subunit 3
C1orf61	8.575951101	12.30853126	4.316162366	6.162444973	32.73842669	30.38848255	26.24291885	7.943844767	1.624444091	0.023173712	NA	NA
IQGAP3	3916.636868	1870.896752	1962.415156	4099.052981	3111.319765	1315.821295	1260.852965	3924.259315	-0.381920732	0.000870977	128239	IQ motif containing GTPase activating protein 3
TTC24	12.86392665	13.53938439	19.18294385	2.054148324	42.09226288	44.56977441	52.48583769	7.943844767	1.655705014	0.002962014	164118	tetratricopeptide repeat domain 24
GPATCH4	3232.27597	3361.459888	4120.975912	5232.942857	3857.288201	4172.338654	4680.782434	7724.065062	0.32835545	0.000690175	54865	G-patch domain containing 4
BCAN	1762.357951	1703.500727	1754.759789	1277.680258	1286.152477	1210.474555	1186.895648	937.3736825	-0.490334356	2.26E-07	63827	brevican
NES	6829.887457	7401.119849	6697.724845	2181.505521	3785.9652	3435.924427	2833.042376	1421.948213	-0.958359062	2.81E-20	10763	nestin
CRABP2	43.73735062	89.85227823	80.08879057	14.37903827	178.8921173	126.6186773	157.4575131	62.22678401	1.33663951	4.84E-05	1382	cellular retinoic acid binding protein 2
PRCC	4089.87108	3916.574648	3797.263735	4495.503608	5364.425058	4941.167263	4037.830923	6099.548807	0.313836215	0.00104932	5546	proline rich mitotic checkpoint control factor
PEAR1	447.6646475	724.9724914	548.1526205	461.1562988	354.2765459	461.9049348	390.0652029	405.1360831	-0.42037764	0.005022682	375033	platelet endothelial aggregation receptor 1
LRRC71	107.1993888	132.9321376	85.84367373	70.86811719	56.12301718	49.6345215	62.02871727	23.8315343	-1.068911095	0.001179365	149499	leucine rich repeat containing 71
IFI16	271.0000548	545.267935	690.106405	348.178141	231.5074459	335.2862575	493.8440183	185.3563779	-0.575993558	0.000461579	3428	interferon gamma inducible protein 16
TAGLN2	16172.52859	12829.18214	10726.62263	16633.46606	20424.10133	15559.91602	11892.81368	25131.67689	0.339937948	0.000351338	8407	transgelin 2
PIGM	608.8925282	531.7285506	619.6090863	759.0078059	420.9226288	495.3322656	526.0512369	607.7041247	-0.297727368	0.043261822	93183	phosphatidylinositol glycan anchor biosynthesis class M
IGSF8	1769.218712	2030.907659	1596.020928	1387.577193	1475.56766	1549.81261	972.1808573	1020.784053	-0.451586778	4.11E-05	93185	immunoglobulin superfamily member 8
PEA15	3841.168498	4319.06362	4882.538783	5417.816206	4675.748869	5242.01324	6553.572552	7242.138479	0.352130661	1.86E-05	8682	proliferation and apoptosis adaptor protein 15
NCSTN	5766.469521	5074.80744	4966.464163	4574.588319	4989.102381	4612.971651	4419.546106	3766.706394	-0.198516506	0.02617708	23385	nicastrin
F11R	2288.921349	1696.115608	1424.333581	1183.189435	1394.890823	1152.736438	707.3659489	745.397434	-0.736260991	4.19E-12	50848	F11 receptor
ARHGAP30	68.60760881	77.54374696	133.8010333	58.54322725	46.76918098	34.44028023	99.00737565	19.85961192	-0.874139565	0.015808101	257106	Rho GTPase activating protein 30
KLHDC9	407.3576773	289.2504847	347.2112837	272.174653	379.9995955	244.1208098	257.6577487	117.8336974	-0.471178828	0.031328441	126823	kelch domain containing 9
PFDN2	4529.817372	5037.881846	4862.876266	5260.673859	5160.979121	5350.398828	6015.592716	7115.036963	0.254691681	0.00871996	5202	prefoldin subunit 2
NIT1	1351.569894	1068.380514	1313.072506	1134.916949	1033.5989	991.6774806	1129.63837	891.034588	-0.265085413	0.024141843	4817	nitrilase 1
USP21	1618.281973	1832.740305	1430.568038	1470.7702	1311.875527	1617.680221	1130.83123	1210.112353	-0.27567598	0.007729354	27005	ubiquitin specific peptidase 21
PPOX	1467.345233	1361.323558	1115.488185	1121.564985	1185.598738	1218.57815	856.4734424	865.8790796	-0.304670187	0.006135496	5498	protoporphyrinogen oxidase
ADAMTS4	409.0728675	443.1071255	364.9555067	172.5484593	272.4304792	181.3179459	201.5933311	127.1015163	-0.803361364	2.26E-05	9507	ADAM metallopeptidase with thrombospondin type 1 motif 4
HSPA6	35.16139952	87.39057197	169.7690531	498.1309687	6825.961964	11143.45655	5544.413036	6425.246442	5.847295983	3.86E-12	3310	heat shock protein family A (Hsp70) member 6
HSPA7	0.85759511	1.230853126	2.397867981	3.081222487	26.89227906	32.41438139	25.0500589	19.85961192	3.766948273	5.36E-06	3311	heat shock protein family A (Hsp70) member 7 (pseudogene)
ATF6	3657.643145	3722.099854	3909.483957	3280.474874	4707.318066	4022.422141	4562.6893	3557.518482	0.20454237	0.037438542	22926	activating transcription factor 6
UAP1	6257.871519	7646.059621	8824.154171	10828.44289	10068.23544	10602.54156	15383.12188	15294.54912	0.614715278	3.16E-13	6675	UDP-N-acetylglucosamine pyrophosphorylase 1
DDR2	538.5697292	632.658507	761.0832972	664.516983	784.5530109	797.1911923	1137.98839	811.5961404	0.439080577	0.000301167	4921	discoidin domain receptor tyrosine kinase 2
C1orf110	1590.838929	1314.551139	1146.660469	1733.701186	1905.844125	1654.1464	1777.361322	1754.265719	0.311133435	0.014067917	NA	NA
RGS4	30004.68012	26449.80283	24668.78622	42998.4598	43765.43033	40292.08902	35804.88419	58690.44911	0.534483103	4.35E-14	5999	regulator of G protein signaling 4
RGS5	20086.59267	15706.91675	14879.72997	22390.21674	21370.00802	20268.10491	19844.41809	29157.88222	0.31346969	0.000426395	8490	regulator of G protein signaling 5
TMCO1	3769.130509	2986.049685	3184.848253	4026.130716	4096.980254	3564.569003	3415.15803	5491.844682	0.23100343	0.025752222	54499	transmembrane and coiled-coil domains 1
LOC100147773	67.7500137	61.54265632	58.50797874	69.84104303	28.06150859	36.46617906	39.36437827	31.77537907	-0.924954101	0.01840351	NA	NA
MPC2	3562.450087	3228.52775	3043.853615	5326.406605	4534.272096	4291.866686	3774.208874	7148.136316	0.373359838	3.47E-06	25874	mitochondrial pyruvate carrier 2
ATP1B1	640.6235473	716.3565196	695.8612881	1022.965866	1625.229039	1710.871568	2050.52625	1731.758159	1.231086171	5.40E-23	481	ATPase Na+/K+ transporting subunit beta 1
SLC19A2	385.9177996	504.6497818	526.5718087	323.5283611	537.8455813	649.3005772	818.301924	440.8833846	0.484657037	0.000268365	10560	solute carrier family 19 member 2
SCYL3	391.0633702	353.2548473	409.0762776	337.9073994	249.0458887	297.807129	323.2650458	299.2181529	-0.353575222	0.046624887	57147	SCY1 like pseudokinase 3
TNFSF18	1827.53518	2288.155962	3211.704374	1611.479361	1426.46002	1563.993902	2565.841747	654.0432192	-0.622395365	2.27E-05	8995	TNF superfamily member 18
TNFSF4	2694.563836	3131.290354	3818.844547	4155.54206	3815.195938	3861.363183	4784.56125	4645.825215	0.322265181	0.000595582	7292	TNF superfamily member 4
PRDX6	15509.60757	12916.57271	13327.35024	18549.98644	16748.04371	14789.06151	14608.95578	22516.82799	0.179544818	0.036750676	9588	peroxiredoxin 6
RC3H1	864.455871	867.7514541	751.0122517	842.200813	1508.306087	1163.878882	1149.916989	1457.695515	0.659158688	1.41E-09	149041	ring finger and CCCH-type domains 1
CACYBP	6640.358938	5563.456131	5813.391134	9495.30063	9650.820495	8497.632671	7708.260981	14636.53398	0.545373724	2.31E-12	27101	calcyclin binding protein
RASAL2-AS1	38.59177996	38.15644692	36.92716691	93.46374876	94.70759149	100.2819924	103.7788154	103.269982	1.072426016	0.001604992	100302401	RASAL2 antisense RNA 1
RASAL2	1755.49719	1869.665899	1681.385028	2340.702016	2797.966252	2366.249841	3195.6718	3120.607019	0.589801088	1.28E-07	9462	RAS protein activator like 2
RALGPS2	1764.073142	1630.880392	1401.793622	1218.109956	1079.198851	1214.526353	1177.352768	643.4514261	-0.571420098	5.99E-06	55103	Ral GEF with PH domain and SH3 binding motif 2
ABL2	2154.278917	2677.10555	2668.827063	1828.192009	3115.996683	3335.642435	4319.34587	2406.984964	0.486943485	3.56E-07	27	ABL proto-oncogene 2	non-receptor tyrosine kinase
TOR1AIP2	1824.104799	1797.045565	1333.694171	1842.571047	2341.966738	1996.523304	1736.804084	2609.553006	0.349361336	0.000603095	163590	torsin 1A interacting protein 2
CEP350	2768.317015	2878.965463	2724.937174	3274.312429	3597.719247	2834.232473	3396.072271	3753.466652	0.218441432	0.046921132	9857	centrosomal protein 350
MR1	1413.316741	1227.160567	1111.172022	1057.886387	1079.198851	1147.671691	901.8021204	663.3110381	-0.361357369	0.004914147	3140	major histocompatibility complex	class I-related
IER5	1273.528739	1447.483277	1591.225192	2129.124738	4063.072598	4613.984601	4243.002834	5074.792832	1.501952564	3.06E-58	51278	immediate early response 5
RNASEL	104.6266034	103.3916626	87.28239451	83.19300714	50.27686955	63.81581336	78.72875654	35.74730145	-0.757026177	0.02678206	6041	ribonuclease L
RGS16	379.9146338	573.5775569	655.5771061	520.7266002	493.4148593	758.6991144	836.1948233	541.5054183	0.299216423	0.035835637	6004	regulator of G protein signaling 16
DHX9	10967.78386	7840.534415	9524.811195	14110.97191	15002.38403	11477.72986	12832.78732	20190.60545	0.487001027	1.79E-11	1660	DExH-box helicase 9
NMNAT2	174.9494025	172.3194377	365.9146539	280.3912463	94.70759149	94.20429591	233.8005497	117.8336974	-0.903978587	6.39E-06	23057	nicotinamide nucleotide adenylyltransferase 2
HMCN1	72.03798925	93.5448376	38.3658877	121.1947511	37.41534478	43.55682499	38.17151832	18.53563779	-1.147527007	0.010516037	83872	hemicentin 1
BRINP3	4505.804709	3014.359307	3143.12535	3177.767458	3189.658143	2278.123242	2303.412559	2425.520602	-0.435648312	1.28E-07	339479	BMP/retinoic acid inducible neural specific 3
RGS2	1632.003495	1212.390329	1349.040526	739.4933968	2437.843559	2628.603741	2266.4339	1309.410412	0.815115752	1.43E-14	5997	regulator of G protein signaling 2
TROVE2	878.1773928	909.6004604	889.1294474	1004.478531	1193.783345	1187.176718	1241.767205	1310.734387	0.423904663	3.61E-05	NA	NA
GLRX2	361.9051365	414.7975036	515.541616	607.0008299	619.691648	553.0703825	701.4016492	902.9503552	0.551134213	2.06E-05	51022	glutaredoxin 2
KCNT2	1090.86098	797.5928259	955.3106037	647.0567222	498.0917774	468.9955807	570.1870549	258.1749549	-0.982331729	1.19E-13	343450	potassium sodium-activated channel subfamily T member 2
LHX9	198.9620655	94.77569073	123.2504142	141.7362344	104.0614277	48.62157208	39.36437827	137.6933093	-0.873575457	0.004545011	56956	LIM homeobox 9
NEK7	5629.254303	4115.972855	4462.432313	5011.094837	3358.027194	2551.619585	2706.599221	3745.522808	-0.644211106	2.15E-13	140609	NIMA related kinase 7
PTPRC	417.6488186	248.6323315	186.0745553	197.1982391	159.0152153	113.4503349	60.83585733	78.11447354	-1.362763737	2.12E-12	5788	protein tyrosine phosphatase receptor type C
NR5A2	3347.193715	3214.988366	3823.640283	2489.627769	1965.474831	1992.471506	2148.340766	1619.220358	-0.728910205	4.37E-18	2494	nuclear receptor subfamily 5 group A member 2
ZNF281	980.2312109	1250.546776	1010.461567	1094.861057	1861.413403	1700.742074	1668.811067	1804.576736	0.703769484	2.33E-11	23528	zinc finger protein 281
CAMSAP2	4728.779437	4774.479277	4444.208516	4387.660821	6084.670446	6178.991452	6053.764234	5019.185919	0.344493791	5.88E-05	23271	calmodulin regulated spectrin associated protein family member 2
C1orf106	1.71519022	2.461706253	0.959147192	2.054148324	4.676918098	19.24603895	23.85719895	2.647948256	2.526106493	0.033731358	NA	NA
TIMM17A	4965.475688	4513.538414	5065.256323	6945.075485	5953.716739	5278.479419	6264.900445	9913.918269	0.327450945	0.000224192	10440	translocase of inner mitochondrial membrane 17A
ELF3	1610.563617	1371.170383	1176.394032	598.7842366	1320.060133	1164.891831	762.2375065	383.9524971	-0.439168286	0.00033628	1999	E74 like ETS transcription factor 3
ARL8A	2166.285248	2344.775206	2251.598034	1958.630427	1897.659518	1956.005327	1903.804476	1727.786237	-0.219159651	0.025299872	127829	ADP ribosylation factor like GTPase 8A
KDM5B	5738.168882	6221.962554	5222.556463	4107.269575	6518.454599	6880.965399	6433.093697	4999.326307	0.228245967	0.008697092	10765	lysine demethylase 5B
PPFIA4	592.5982211	539.1136694	415.3107343	490.9414495	529.6609746	473.0473784	322.0721858	295.2462305	-0.355699558	0.031133666	8497	PTPRF interacting protein alpha 4
ATP2B4	8123.998478	7386.349611	5454.19051	6042.277296	9503.497575	9394.092906	7850.211315	7534.736762	0.354279887	3.81E-05	493	ATPase plasma membrane Ca2+ transporting 4
SNRPE	3656.78555	2688.183228	3134.972599	3877.204962	3797.657496	3475.429455	3535.636885	4468.412681	0.200084025	0.049488027	6635	small nuclear ribonucleoprotein polypeptide E
ETNK2	713.5191316	796.3619728	720.7991151	598.7842366	505.1071546	757.686165	568.994195	348.2051956	-0.41554052	0.006310231	55224	ethanolamine kinase 2
PPP1R15B	6913.931778	6149.342219	6091.064246	3845.365663	9703.435824	8408.493122	8224.769339	6250.481858	0.517696488	2.68E-10	84919	protein phosphatase 1 regulatory subunit 15B
NFASC	201.5348509	311.405841	352.9661668	248.5519473	180.0613468	251.2114558	289.8649673	107.2419044	-0.470827375	0.040035409	23114	neurofascin
RBBP5	1991.335846	2091.219462	1820.940945	2199.992855	2657.658709	2743.067025	2530.055949	2833.304634	0.412127057	1.68E-06	5929	RB binding protein 5	histone lysine methyltransferase complex subunit
CDK18	667.2089957	808.670504	539.9998694	437.5335931	441.9687603	667.5336667	433.008161	166.8207401	-0.619052103	0.000763071	5129	cyclin dependent kinase 18
SLC41A1	3008.443646	3217.450072	2701.438068	2956.946513	3863.134349	3780.32723	3418.73661	3761.410497	0.320155632	0.000177241	254428	solute carrier family 41 member 1
RAB7B	177.5221878	203.0907659	108.3836327	213.6314257	1428.798479	1389.766602	1060.452493	853.9633125	2.773768713	1.37E-62	338382	RAB7B	member RAS oncogene family
DYRK3	776.1235747	806.2087978	778.8275203	770.3056217	1324.737051	1411.03854	1347.931741	1200.844534	0.753556071	1.83E-14	8444	dual specificity tyrosine phosphorylation regulated kinase 3
YOD1	297.5855032	401.2581192	358.2414764	443.6960381	581.1070737	647.2746784	679.9301701	638.1555296	0.777193812	7.42E-09	55432	YOD1 deubiquitinase
CD55	1146.604662	1518.872758	1258.401117	791.8741791	2074.213176	2007.665747	2100.626368	1096.250578	0.61939119	1.29E-08	1604	CD55 molecule (Cromer blood group)
CAMK1G	3.430380441	8.615971885	8.632324732	42.11004065	15.19998382	18.23308953	40.55723822	64.87473226	1.46059839	0.014196131	57172	calcium/calmodulin dependent protein kinase IG
LAMB3	201.5348509	336.0229035	223.9608694	371.8008467	495.7533184	654.3653243	526.0512369	571.9568232	1.027017002	1.12E-11	3914	laminin subunit beta 3
HHAT	272.715245	201.8599127	267.1224931	161.2506435	196.4305601	170.1755023	196.8218914	82.08639593	-0.515101435	0.018499606	55733	hedgehog acyltransferase
TRAF5	940.7818358	950.2186136	997.9926538	587.4864208	715.568469	731.3494801	969.7951374	477.9546602	-0.274955118	0.040923551	7188	TNF receptor associated factor 5
SLC30A1	1316.408494	2782.958919	2161.438198	2644.715968	2841.227745	5586.416043	2977.378429	4126.827357	0.803458164	8.75E-13	7779	solute carrier family 30 member 1
ATF3	2097.677639	2545.404265	4442.769796	1638.183289	6752.300504	7488.73505	9712.265693	2752.542212	1.28133651	3.38E-08	467	activating transcription factor 3
FLVCR1	1176.620491	1237.007392	987.9216082	1388.604267	1470.890742	1482.957949	1300.217343	1823.112374	0.343566557	0.000624316	28982	FLVCR heme transporter 1
GPATCH2	1325.84204	1419.173655	1392.681723	1357.792042	1671.99822	1706.81977	1630.639548	1607.304591	0.267867343	0.008088758	55105	G-patch domain containing 2
RRP15	1221.215437	1368.708677	1575.878837	1622.777176	1614.705973	1581.214042	2005.197572	2093.203096	0.332029277	0.000749652	51018	ribosomal RNA processing 15 homolog
C1orf115	505.981115	441.8762724	500.1952609	368.7196242	282.9535449	308.9495726	301.7935667	180.0604814	-0.772694211	4.17E-07	79762	chromosome 1 open reading frame 115
HLX	45.45254084	49.23412506	39.32503489	47.24541146	99.38450958	83.06185231	57.25727748	74.14255116	0.771627937	0.026459637	3142	H2.0 like homeobox
MIA3	4926.026313	5000.956252	4866.233281	3890.556926	3994.088056	3923.153098	4497.082002	3354.95044	-0.244807037	0.007905595	375056	MIA SH3 domain ER export factor 3
DISP1	162.9430709	206.7833252	239.3072245	137.6279377	122.7691001	141.8129186	152.6860733	107.2419044	-0.496321412	0.028470958	84976	dispatched RND transporter family member 1
CAPN2	17400.60478	17396.87809	13964.70355	20751.00637	21911.36129	23133.73882	20167.68313	31390.1026	0.467843933	3.15E-09	824	calpain 2
TP53BP2	1895.285193	1605.032477	1901.988883	2014.092432	2363.012869	2256.851304	2759.085059	3384.077871	0.524151189	1.11E-07	7159	tumor protein p53 binding protein 2
GTF2IP20	504.2659248	433.2603005	496.8382457	326.6095836	305.1689059	336.2992069	311.3364463	278.0345668	-0.50475525	0.00194815	441124	general transcription factor IIi pseudogene 20
FBXO28	2652.541676	2823.577072	2653.480708	2476.275805	3169.781241	3259.671228	3183.7432	3182.833803	0.272062816	0.00247537	23219	F-box protein 28
DEGS1	2897.813877	2567.559622	3018.915788	3734.441654	3428.180966	3473.403556	3651.3443	5286.628693	0.363406757	6.53E-05	8560	delta 4-desaturase	sphingolipid 1
CNIH3	704.9431805	647.4287445	562.5398284	898.6898919	841.8452576	946.0947568	771.7803861	1358.397455	0.464351946	7.93E-05	149111	cornichon family AMPA receptor auxiliary protein 3
TMEM63A	2151.706131	1867.204193	2020.443561	1743.971927	1642.767482	1499.165139	1523.282153	1375.609119	-0.364445694	9.26E-05	9725	transmembrane protein 63A
SDE2	2175.718794	2167.532356	2278.454156	1798.406858	3244.611931	2559.72318	2551.527428	2859.784116	0.411502556	0.000292855	163859	SDE2 telomere maintenance homolog
IBA57-AS1	96.90824744	168.6268783	121.8116934	12.32488995	80.67683719	31.40143197	51.29297775	6.619870639	-1.234708665	0.003145309	NA	NA
C1orf145	104.6266034	173.5502908	162.5754491	67.78689471	56.12301718	103.3208407	110.9359751	26.47948256	-0.843194877	0.002605566	NA	NA
RHOU	256.4209379	269.5568347	343.8542685	255.7414664	709.7223214	722.2329353	731.2231479	360.1209628	1.126263195	1.21E-11	58480	ras homolog family member U
TAF5L	1526.519296	1553.336645	1692.415221	1548.827837	2596.858774	2218.359226	2466.834372	2454.648033	0.622087743	6.24E-12	27097	TATA-box binding protein associated factor 5 like
URB2	1057.414771	1173.003029	1382.131104	1449.201643	1702.398188	1616.667272	1711.754025	2434.788421	0.551120935	3.13E-07	9816	URB2 ribosome biogenesis homolog
EXOC8	684.3608979	763.1289384	670.9234611	771.3326958	1389.044675	1350.261575	1240.574345	1151.857491	0.829037031	3.39E-14	149371	exocyst complex component 8
SPRTN	775.2659796	777.8991759	751.9713989	861.7152221	1017.229686	1049.415597	987.6880366	1264.395292	0.442352481	4.11E-05	83932	SprT-like N-terminal domain
EGLN1	2521.329624	2220.45904	2582.983389	2986.731664	3766.088298	3069.236738	3547.565484	3911.019574	0.47321031	1.46E-08	54583	egl-9 family hypoxia inducible factor 1
SIPA1L2	42.87975551	59.08095007	87.28239451	62.6515239	147.3229201	106.3596889	258.8506086	160.2008695	1.400956619	1.76E-08	57568	signal induced proliferation associated 1 like 2
COA6	1773.506688	1749.042293	1594.102634	2127.07059	2192.305358	2179.867148	2000.426132	2569.833782	0.305977451	0.000825158	388753	cytochrome c oxidase assembly factor 6
LINC01132	47.16773106	33.23303441	34.52929893	35.94759568	148.4921496	124.5927785	157.4575131	52.95896511	1.617163923	6.14E-07	100506810	long intergenic non-protein coding RNA 1132
LOC101927851	38.59177996	30.77132816	30.21313656	49.29955979	81.84606672	63.81581336	83.50019633	42.36717209	0.869040782	0.040902438	101927851	uncharacterized LOC101927851
ARID4B	2828.348673	2503.555259	2636.695632	2366.37887	3963.688088	3023.654014	3520.129705	3704.47961	0.455701239	1.11E-06	51742	AT-rich interaction domain 4B
B3GALNT2	2077.095357	1856.126515	2431.917707	2259.563157	3059.873666	2792.701547	3428.279489	2858.460142	0.495691072	2.09E-08	148789	beta-1	3-N-acetylgalactosaminyltransferase 2
LYST	791.5602866	1233.314833	934.6889391	864.7964446	1353.967789	1488.022696	1717.718325	1041.967639	0.550944873	3.79E-05	1130	lysosomal trafficking regulator
EDARADD	120.0633154	54.15753756	100.7104552	103.7344904	65.47685337	44.56977441	45.32867801	39.71922384	-0.929733632	0.00550977	128178	EDAR associated death domain
RYR2	1452.766117	1795.814711	1766.749129	1144.160617	778.7068633	989.6515818	770.5875261	683.17065	-0.927345172	4.37E-18	6262	ryanodine receptor 2
SDCCAG8	1470.775614	1262.855308	1116.447332	1649.481105	1500.12148	1522.462976	1524.475013	2128.950398	0.279572944	0.016829003	10806	SHH signaling and ciliogenesis regulator SDCCAG8
DESI2	3906.345727	3624.862457	3832.752181	4387.660821	4122.703303	3947.463884	4580.582199	5626.890043	0.204591861	0.039265311	51029	desumoylating isopeptidase 2
TFB2M	2053.082694	2086.296049	2085.66557	2202.047004	2866.950794	3075.314434	2915.349712	3031.900753	0.49638332	2.03E-09	64216	transcription factor B2	mitochondrial
AHCTF1	7856.428804	8647.974066	8030.939443	8606.881479	11162.63427	10108.22225	11023.21878	10267.41936	0.361072738	3.70E-05	25909	AT-hook containing transcription factor 1
ZNF124	356.7595658	299.0973097	362.5576388	270.1205047	534.3378927	426.4517052	542.7512762	485.8985049	0.628903292	9.39E-06	7678	zinc finger protein 124
ZNF692	1349.854703	1533.642995	1259.839837	1206.812141	858.214471	1227.694695	913.7307198	816.8920369	-0.498693511	3.49E-06	55657	zinc finger protein 692
GTPBP4	5081.251028	6167.805016	5762.076759	6432.565478	6284.608694	6852.602816	6362.71496	7979.592069	0.227995429	0.009955521	23560	GTP binding protein 4
IDI2-AS1	94.33546211	72.62033446	117.0159575	62.6515239	43.26149241	36.46617906	71.57159685	33.0993532	-0.92996773	0.004716286	55853	IDI2 antisense RNA 1
IDI1	3229.703185	4358.450921	3905.167794	2521.467068	5284.917451	5724.177163	5995.314097	2850.516297	0.476902301	5.20E-06	3422	isopentenyl-diphosphate delta isomerase 1
WDR37	1326.699635	1453.637542	1192.699534	691.2209112	1717.598172	1761.519039	1600.81805	1015.488156	0.404256069	9.00E-05	22884	WD repeat domain 37
PITRM1-AS1	119.2057203	139.0864033	119.8933991	96.54497125	78.33837814	51.66042034	101.3930955	56.9308875	-0.743736563	0.016390244	100507034	PITRM1 antisense RNA 1
KLF6	16882.61734	16627.59488	18452.55326	19562.68157	20210.13233	22365.92316	21056.36379	23331.07208	0.282837208	0.000575907	1316	Kruppel like factor 6
AKR1C3	156.08231	252.3248909	104.547044	238.2812056	226.8305278	421.3869581	237.3791296	387.9244195	0.790873302	1.09E-05	8644	aldo-keto reductase family 1 member C3
NET1	3436.383606	3096.826466	2699.0402	4194.570879	5243.994417	4841.89822	3558.301224	6982.63955	0.597321405	4.87E-12	10276	neuroepithelial cell transforming 1
FAM208B	2777.750562	3843.954314	3477.86772	4411.283527	4309.780027	4197.66239	5050.569018	5327.67189	0.393045362	0.00023948	NA	NA
PFKFB3	2413.27264	4246.443286	3418.400594	3155.171826	5129.409924	6922.496325	6595.32265	5381.95483	0.877669301	1.80E-23	5209	6-phosphofructo-2-kinase/fructose-2	6-biphosphatase 3
ATP5C1	5075.247862	4317.832767	4350.212091	4918.658163	5716.363145	5135.653551	4959.911662	5990.982929	0.223718266	0.009142543	NA	NA
HSPA14	1791.516185	1766.274236	1667.956968	2303.727346	2580.489561	2272.045546	2104.204948	3262.272251	0.431957716	1.88E-06	51182	heat shock protein family A (Hsp70) member 14
SUV39H2	662.9210201	582.1935288	797.5308905	991.1265665	791.5683881	799.2170911	916.1164397	1292.198749	0.32202235	0.007688532	79723	SUV39H2 histone lysine methyltransferase
FAM171A1	1728.911742	2401.39445	2034.351195	2077.77103	2215.689949	2968.954745	2711.370661	2583.073523	0.348459933	8.36E-05	221061	family with sequence similarity 171 member A1
RSU1	3278.586106	2800.190863	2833.80038	4274.682663	3861.965119	2997.317329	3266.050536	5669.257215	0.237520875	0.015260788	6251	Ras suppressor protein 1
VIM-AS1	60.88925282	57.85009694	35.00887253	96.54497125	108.7383458	122.5668796	89.46449607	181.3844555	1.041334613	9.44E-05	100507347	VIM antisense RNA 1
HACD1	579.7342944	593.2712069	604.7423049	672.7335763	813.7837491	685.7667563	767.0089463	918.8380447	0.373712349	0.00284541	9200	3-hydroxyacyl-CoA dehydratase 1
NSUN6	194.67409	200.6290596	253.6944324	224.9292415	326.2150373	305.9107244	379.3294633	254.2030325	0.53135995	0.003665658	221078	NOP2/Sun RNA methyltransferase 6
ARL5B	3649.067194	4989.878574	4731.952674	2752.558755	5598.270963	5880.171374	7319.388638	2319.602672	0.313221731	0.035449955	221079	ADP ribosylation factor like GTPase 5B
NEBL	606.3197429	507.1114881	627.2822639	552.5658993	405.722645	405.1797674	499.808318	282.0064892	-0.542825828	0.000512931	10529	nebulette
OTUD1	102.9114132	172.3194377	194.7068801	83.19300714	203.4459373	288.6905842	223.0648102	123.1295939	0.615340523	0.007250908	220213	OTU deubiquitinase 1
KIAA1217	84.9019159	56.61924381	39.80460849	105.7886387	139.1383134	89.13954882	73.95731675	182.7084296	0.763106988	0.004755064	56243	KIAA1217
ARHGAP21	1830.107965	1825.355186	2169.590949	2006.902913	2751.197071	2500.972114	2979.764149	2405.66099	0.441031274	2.97E-06	57584	Rho GTPase activating protein 21
PDSS1	258.1361281	174.7811439	241.7050925	440.6148156	340.2457916	244.1208098	263.6220484	609.0280988	0.36631499	0.036412538	23590	decaprenyl diphosphate synthase subunit 1
YME1L1	9878.638074	9881.288899	9838.9319	10109.49098	12295.61768	11933.5571	12539.34377	11951.51445	0.294972721	0.000128103	10730	YME1 like 1 ATPase
MASTL	1115.731238	818.517329	1090.070784	1250.97633	1413.598495	1067.648687	1191.667088	1669.531375	0.316152377	0.004809524	84930	microtubule associated serine/threonine kinase like
RAB18	2238.323237	1913.976612	2171.509244	2528.656587	2595.689544	2624.551943	2562.263167	3046.464468	0.293365489	0.002277549	22931	RAB18	member RAS oncogene family
WAC	4595.852195	4717.860033	4815.878053	4280.845108	5101.348415	5260.24633	5651.770432	5236.317676	0.207223693	0.019397558	51322	WW domain containing adaptor with coiled-coil
BAMBI	45.45254084	62.77350945	69.53817145	114.005232	182.3998058	162.0719069	143.1431937	295.2462305	1.433632297	7.79E-10	25805	BMP and activin membrane bound inhibitor
SVIL-AS1	382.4874191	353.2548473	450.7991805	519.6995261	514.4609908	507.4876586	578.5370746	758.6371753	0.462619439	0.000492736	102724316	SVIL antisense RNA 1
SVIL	1506.794608	1767.505089	1340.408201	1846.679344	2732.489399	2430.065655	2212.755203	2316.954724	0.592955896	5.47E-08	6840	supervillin
MAP3K8	40.30697018	83.69801259	70.97689224	35.94759568	113.4152639	148.9035645	159.843233	82.08639593	1.163577048	1.75E-05	1326	mitogen-activated protein kinase kinase kinase 8
ZEB1-AS1	443.3766719	425.8751817	399.0052321	427.2628515	245.5382001	343.3898528	267.2006283	244.9352137	-0.632922823	9.78E-05	220930	ZEB1 antisense RNA 1
ARHGAP12	3547.870971	3653.172079	3182.929958	2943.594549	5294.271287	5150.847793	5483.577179	3803.777669	0.558161972	1.27E-09	94134	Rho GTPase activating protein 12
KIF5B	8182.314946	7433.12203	7019.039154	9542.546041	10005.09704	7918.225604	8231.926498	11706.57924	0.226815008	0.009142543	3799	kinesin family member 5B
EPC1	1342.136347	1340.399055	1364.866455	1156.485507	1759.690434	1797.985218	1878.754417	1619.220358	0.440116004	2.17E-06	80314	enhancer of polycomb homolog 1
ITGB1	32672.65851	33426.27835	34306.77678	36025.65331	43348.01539	40445.04438	45347.76377	40626.14611	0.31477687	0.000115075	3688	integrin subunit beta 1
PARD3	2361.816933	2675.874697	2295.718805	2299.619049	2861.104646	2882.854045	2992.885608	2556.594041	0.230757643	0.023449626	56288	par-3 family cell polarity regulator
GJD4	1.71519022	8.615971885	0	0	17.53844287	19.24603895	15.50717932	0	2.939228554	0.021018171	219770	gap junction protein delta 4
FZD8	759.8292676	939.1409354	1089.591211	829.8759231	1656.798236	1484.983847	1896.647317	1173.041077	0.773016182	4.08E-11	8325	frizzled class receptor 8
BMS1	5315.374493	5386.213281	5210.567123	6346.291248	6185.224185	6025.023141	6003.664116	8266.894454	0.241658704	0.006235911	9790	BMS1 ribosome biogenesis factor
RET	367.9083022	489.8795443	455.5949164	258.8226889	326.2150373	334.2733081	298.2149869	174.7645849	-0.473869486	0.004777712	5979	ret proto-oncogene
HNRNPF	11160.74276	12535.00824	10719.42902	12534.41308	13257.89358	14762.72482	12575.12957	15389.87526	0.252690876	0.001049044	3185	heterogeneous nuclear ribonucleoprotein F
ZNF32-AS2	25.7278533	43.07985942	34.52929893	42.11004065	9.353836196	27.3496343	17.89289921	10.59179302	-1.219308649	0.028099361	414208	ZNF32 antisense RNA 2
C10orf10	240.1266308	395.1038536	399.9643793	432.3982223	632.5531728	1015.988267	693.0516295	1011.516234	1.189204592	5.51E-19	NA	NA
TIMM23	2705.712572	2477.707343	2502.894599	3178.794532	3485.473213	3054.042497	2831.849516	4535.935362	0.339651848	0.000365493	100287932	translocase of inner mitochondrial membrane 23
NCOA4	4731.352223	5281.590765	4875.345179	4812.869524	5816.916884	6822.214333	6385.379299	5678.525034	0.324097238	7.04E-05	8031	nuclear receptor coactivator 4
ZNF488	608.8925282	734.8193164	822.4687175	649.1108705	972.7989644	1248.966633	1194.052808	906.9222776	0.615277854	1.69E-08	118738	zinc finger protein 488
OGDHL	1699.753508	2046.908749	2055.932007	1187.297732	1356.306248	1698.716175	1709.368305	650.0712968	-0.423755639	0.000772606	55753	oxoglutarate dehydrogenase L
DKK1	756.3988871	653.5830101	575.4883155	912.0418561	1343.444724	1222.629948	1004.388076	1470.935256	0.805381184	1.01E-15	22943	dickkopf WNT signaling pathway inhibitor 1
LINC01468	1666.307299	960.0654386	880.0175491	1482.068016	971.6297349	769.841558	623.8657526	1269.691189	-0.45494074	0.000294688	NA	NA
IPMK	457.0981937	531.7285506	501.6339817	435.4794448	658.2762223	649.3005772	815.9162041	504.4341427	0.437910754	0.002289533	253430	inositol polyphosphate multikinase
CISD1	511.1266856	455.4156568	530.887971	632.6776839	554.2147946	579.4070673	671.5801505	789.0885802	0.280992084	0.043327612	55847	CDGSH iron sulfur domain 1
UBE2D1	484.5412372	560.0381725	583.6410666	543.3222318	798.5837652	877.2141963	963.8308376	777.172813	0.65374088	8.67E-09	7321	ubiquitin conjugating enzyme E2 D1
TFAM	2820.630317	2525.710615	2954.652926	3904.935965	3950.826563	3422.756085	3861.28765	4858.985049	0.406179583	1.04E-06	7019	transcription factor A	mitochondrial
SLC16A9	367.0507071	387.7187348	470.9412715	269.0934305	222.1536097	223.8618215	356.6651243	168.1447142	-0.642854885	9.61E-05	220963	solute carrier family 16 member 9
ARID5B	54.02849194	51.69583131	55.15096357	20.54148324	18.70767239	7.090645929	15.50717932	5.295896511	-2.013076633	0.000115862	84159	AT-rich interaction domain 5B
JMJD1C	2598.513184	2561.405356	2548.45409	2233.886303	4348.364602	4310.099775	6004.856976	3701.831661	0.866014809	1.75E-17	221037	jumonji domain containing 1C
SIRT1	1803.522517	1731.810349	1833.889432	1447.147495	2413.289739	2371.314589	2670.813423	2354.025999	0.528784235	1.07E-08	23411	sirtuin 1
HNRNPH3	8164.305448	7328.499514	7578.221968	9661.686644	9888.174089	8986.88724	8129.340543	11899.87946	0.243048022	0.004708239	3189	heterogeneous nuclear ribonucleoprotein H3
DDX21	12332.21768	15618.29532	15318.06024	15855.97092	20199.60927	19784.92804	22558.17447	23499.2168	0.544829737	7.08E-11	9188	DExD-box helicase 21
SRGN	13515.69894	18829.59113	16299.26782	15504.71155	18893.57989	24787.88522	22324.37392	17712.12588	0.381635973	4.62E-06	5552	serglycin
SUPV3L1	1577.117408	1856.126515	1754.759789	1822.029564	2122.151587	2062.365016	2298.641119	2242.812173	0.318000036	0.001494926	6832	Suv3 like RNA helicase
HKDC1	5999.73539	10159.46171	9282.146955	6184.013531	8045.468358	12310.37428	13973.16143	7853.814526	0.409228125	1.53E-06	80201	hexokinase domain containing 1
TSPAN15	2296.639705	1948.440499	1420.017418	1633.047918	3142.888962	2791.688597	2082.733468	2409.632913	0.520830217	8.02E-10	23555	tetraspanin 15
H2AFY2	982.8039962	1027.762361	1014.298156	849.3903322	841.8452576	891.3954882	807.5661845	722.8898738	-0.248135463	0.039057082	NA	NA
TYSND1	2899.529067	3467.313257	3377.157265	2819.318575	2836.550826	2845.374916	2827.078076	2303.714982	-0.216010409	0.033395471	219743	trypsin like peroxisomal matrix peptidase 1
SAR1A	2545.342287	2270.924018	2438.631737	2478.329953	3716.980658	3264.735976	3326.886394	3488.671827	0.50264971	5.08E-10	56681	secretion associated Ras related GTPase 1A
PPA1	5092.399764	4650.163111	4778.471313	6279.531428	6276.424088	5809.264915	5446.598521	8444.306987	0.309672288	0.000276737	5464	inorganic pyrophosphatase 1
CDH23	314.7374054	411.1049442	598.9874217	235.1999831	257.2304954	336.2992069	492.6511584	129.7494645	-0.408632879	0.022614839	64072	cadherin related 23
CHST3	873.8894172	928.0632573	822.4687175	862.7422963	1245.229444	1362.416968	938.7807787	1485.498971	0.509156792	3.54E-05	9469	carbohydrate sulfotransferase 3
DNAJC9	1216.927461	952.6803198	1173.037016	2014.092432	1629.905957	1004.845823	1244.152925	3231.820846	0.320331648	0.01765949	23234	DnaJ heat shock protein family (Hsp40) member C9
NDST2	969.0824744	1054.841129	1014.298156	1005.505605	688.6761899	758.6991144	745.5374672	750.6933305	-0.458512413	2.14E-05	8509	N-deacetylase and N-sulfotransferase 2
PLAU	8143.723166	8735.364638	6398.470921	8358.329532	12835.80172	14558.10904	11693.60607	9005.672018	0.594031982	3.03E-07	5328	plasminogen activator	urokinase
VCL	25298.19815	23253.27726	19124.91544	26420.45575	31985.44287	26083.44752	23457.59087	32189.78297	0.270972813	0.000551547	7414	vinculin
VDAC2	5401.991599	5767.77775	5848.400006	6240.50261	5926.82446	6617.59855	6453.372316	7414.255116	0.180601265	0.040069666	7417	voltage dependent anion channel 2
ZNF503	595.1710064	743.4352883	692.504273	439.5877414	1085.044999	964.3278463	1161.845589	720.2419255	0.67592733	2.41E-08	84858	zinc finger protein 503
KCNMA1	913.3387923	899.7536354	822.4687175	1170.864545	1173.906443	1189.202617	1157.074149	1533.16204	0.411859473	6.15E-05	3778	potassium calcium-activated channel subfamily M alpha 1
DLG5	3818.871025	3568.243213	3253.90685	3747.793618	4805.533346	4019.383292	3794.487493	5127.751797	0.294425671	0.001487963	9231	discs large MAGUK scaffold protein 5
PPIF	2899.529067	3062.362578	3560.354378	4399.985711	4734.210345	4386.070982	4784.56125	6933.652508	0.576826846	9.43E-12	10105	peptidylprolyl isomerase F
NUTM2B	19.72468753	16.00109064	33.09057814	27.73100238	56.12301718	74.95825696	56.06441754	22.50756017	1.055318588	0.042746118	729262	NUT family member 2B
TSPAN14	894.4716999	807.4396509	860.3550316	741.5475451	688.6761899	617.8991452	622.6728926	703.0302619	-0.328425213	0.012784409	81619	tetraspanin 14
GHITM	9398.384812	8519.965341	8558.470398	9533.302374	10358.20436	9584.527397	9867.337486	11290.85136	0.189896556	0.022998491	27069	growth hormone inducible transmembrane protein
GRID1	240.9842259	384.0261754	357.7619028	231.0916865	237.3535935	275.5222418	257.6577487	116.5097233	-0.475954664	0.022630004	2894	glutamate ionotropic receptor delta type subunit 1
MMRN2	5394.273243	6596.141904	10445.5925	2934.350881	5395.994256	5607.68798	9301.921871	1734.406107	-0.284920088	0.028829853	79812	multimerin 2
SNCG	9242.302502	8153.171109	8757.493441	5575.985627	8967.990453	7518.110583	7505.47479	3929.555211	-0.220465141	0.041972985	6623	synuclein gamma
ADIRF	7375.317947	5456.371909	6636.818998	4486.259941	8156.545163	7223.342303	8150.812022	4465.764733	0.210733332	0.045334572	10974	adipogenesis regulatory factor
ACTA2	279.5760059	251.0940378	233.0727678	154.0611243	132.1229363	137.7611209	113.321695	79.43844767	-0.987233496	4.71E-07	59	actin alpha 2	smooth muscle
LIPA	22689.39383	19035.1436	24137.89825	16771.09399	27683.84745	26012.54106	34410.43091	15926.08478	0.294364206	0.008902334	3988	lipase A	lysosomal acid type
IFIT2	2207.449813	1762.581677	2058.329875	1193.460177	3402.457916	2413.858464	2766.242218	1142.589672	0.366641992	0.003598333	3433	interferon induced protein with tetratricopeptide repeats 2
BTAF1	1860.981389	2348.467765	2580.105948	2307.835643	3189.658143	2667.095819	3622.715661	2466.5638	0.387449082	0.002159173	9044	B-TFIID TATA-box binding protein associated factor 1
HHEX	187.8133291	200.6290596	235.9502093	248.5519473	281.7843154	260.3280005	283.9006675	350.8531439	0.429542732	0.019206134	3087	hematopoietically expressed homeobox
CYP26A1	85.75951101	56.61924381	77.21134899	29.7851507	38.58457431	24.31078604	32.20721858	6.619870639	-1.36299709	0.000928757	1592	cytochrome P450 family 26 subfamily A member 1
MYOF	22449.2672	23016.95346	20042.81931	28524.93071	27334.24782	26520.02872	27551.48621	31652.24947	0.274418199	0.001782451	26509	myoferlin
PDLIM1	2327.513129	1650.574042	2069.360068	1897.005978	1794.76732	1634.900361	1525.667873	1534.486014	-0.285023048	0.012444437	9124	PDZ and LIM domain 1
CCNJ	485.3988323	599.4254725	637.832883	533.0514902	624.3685661	683.7408574	780.1304057	654.0432192	0.284638009	0.032014369	54619	cyclin J
FRAT1	258.1361281	348.3314348	215.8081183	169.4672368	146.1536906	179.2920471	116.9002749	144.3131799	-0.733486941	0.00043268	10023	FRAT regulator of WNT signaling pathway 1
RRP12	4498.086353	6023.7952	6185.540244	6544.516562	6382.823974	7094.697727	6849.401819	8673.354512	0.323207614	0.000586646	23223	ribosomal RNA processing 12 homolog
PGAM1	10832.28384	7966.081434	7913.443911	12257.10305	12615.98657	8723.520391	8310.655255	17479.10644	0.233599504	0.025353644	5223	phosphoglycerate mutase 1
UBTD1	764.1172431	867.7514541	798.0104641	878.1484087	1006.706621	1125.386804	823.0733638	1231.295939	0.325643691	0.010682005	80019	ubiquitin domain containing 1
HOGA1	327.6013321	162.4726127	388.9341865	195.1440908	205.7843963	174.2273	282.7078076	68.84665465	-0.605628716	0.017238261	112817	4-hydroxy-2-oxoglutarate aldolase 1
MORN4	513.699471	564.961585	427.3000742	429.3169998	361.2919231	458.8660865	381.7151832	305.8380235	-0.361868532	0.02033291	118812	MORN repeat containing 4
GOT1	1903.003549	1906.591493	2530.709867	2335.566645	2180.613063	2169.737654	3037.021427	2943.194486	0.245420737	0.009790147	2805	glutamic-oxaloacetic transaminase 1
ABCC2	2748.592328	1826.58604	1361.029866	3197.281867	3301.904177	2227.475771	2217.526643	4704.080076	0.453402662	1.55E-05	1244	ATP binding cassette subfamily C member 2
DNMBP	1171.47492	1032.685773	846.4473974	1372.171081	1721.10586	1433.323427	1272.781564	2277.2355	0.587919576	1.12E-09	23268	dynamin binding protein
SEC31B	405.6424871	439.4145661	517.4599103	497.1038945	395.1995793	330.2215104	403.1866623	250.2311102	-0.442578496	0.017950825	25956	SEC31 homolog B	COPII coat complex component
PAX2	352.4715903	317.5601066	222.5221487	212.6043516	267.7535611	214.7452767	175.3504123	168.1447142	-0.412385992	0.029323032	5076	paired box 2
C10orf2	1674.88325	2337.390087	2456.855534	1907.276719	3279.688816	3266.761874	3448.558108	3164.298166	0.666856842	9.25E-11	NA	NA
LZTS2	5316.232088	6637.990911	4886.375372	3760.118508	4467.626013	5350.398828	3765.858855	3349.654543	-0.276833189	0.001523874	84445	leucine zipper tumor suppressor 2
POLL	1102.867312	1445.02157	1125.55923	855.5527771	947.0759149	1203.383909	959.0593979	607.7041247	-0.298019345	0.011210308	27343	DNA polymerase lambda
HPS6	666.3514006	710.2022539	770.1951956	675.8147987	901.4759634	941.0300097	805.1804646	933.4017601	0.34092309	0.009197306	79803	HPS6 biogenesis of lysosomal organelles complex 2 subunit 3
PPRC1	2595.082803	3680.250848	3597.281545	2873.753506	3756.734462	3993.046607	3765.858855	3904.399703	0.288986899	0.011210308	23082	PPARG related coactivator 1
NOLC1	10385.47678	12549.77848	12220.01481	12826.10214	15101.76854	14527.72056	15432.02914	19351.20585	0.420356353	3.55E-06	9221	nucleolar and coiled-body phosphoprotein 1
NFKB2	3281.158891	5659.462675	5451.313068	4042.563903	2854.089269	4186.519946	4580.582199	2986.885632	-0.330809098	0.000255847	4791	nuclear factor kappa B subunit 2
PSD	204.9652313	249.8631847	224.9200166	81.13885882	151.9998382	163.0848564	145.5289136	37.07127558	-0.659991543	0.004096775	5662	pleckstrin and Sec7 domain containing
USMG5	1704.041484	1192.696679	1464.617763	1944.251389	1942.09024	1635.913311	2161.462225	2068.047588	0.323742411	0.006174925	NA	NA
CALHM2	107.1993888	145.2406689	140.9946373	93.46374876	209.2920849	192.4603895	206.3647709	121.8056198	0.580489209	0.013160081	51063	calcium homeostasis modulator family member 2
OBFC1	979.3736158	1042.532598	825.3461591	774.4139183	1104.921901	1280.368065	992.4594764	921.485993	0.246804618	0.032944791	NA	NA
SLK	6600.909563	6894.008361	5379.856603	7734.895516	9051.005749	8558.409636	7557.960628	11314.6829	0.451827124	1.34E-08	9748	STE20 like kinase
SFR1	912.4811972	1021.608095	845.9678238	993.1807149	1217.167935	1513.346431	1236.995766	1109.490319	0.424466655	0.000257972	119392	SWI5 dependent homologous recombination repair protein 1
GSTO1	2843.785385	2350.929471	2298.116673	2870.672283	3379.073326	2834.232473	2693.477762	3823.637281	0.290221998	0.001442025	9446	glutathione S-transferase omega 1
ITPRIP	560.867202	704.0479883	616.2520712	935.6645618	1503.629169	1372.546462	1142.75983	1816.492503	1.056932935	1.84E-20	85450	inositol 1	4	5-trisphosphate receptor interacting protein
DUSP5	686.0760881	1067.149661	1203.729727	777.4951408	1514.152234	1974.238416	2260.469601	1537.133962	0.978668419	2.74E-25	1847	dual specificity phosphatase 5
ATRNL1	73.75317947	55.38839069	59.94669953	58.54322725	19.87690192	21.27193779	23.85719895	19.85961192	-1.537777354	0.000134859	26033	attractin like 1
SHTN1	927.060314	626.5042413	517.4599103	861.7152221	763.5068795	529.7725458	372.1723036	732.1576927	-0.306495813	0.020492313	57698	shootin 1
PDZD8	1474.205994	1726.886936	1796.962265	1406.064528	2069.536258	2095.792347	2320.112598	1967.425554	0.404988926	1.99E-05	118987	PDZ domain containing 8
EIF3A	23250.26103	26606.12118	25548.32419	26362.9396	30188.33709	28267.36647	32052.14679	33390.6275	0.283171506	0.0010842	8661	eukaryotic translation initiation factor 3 subunit A
BAG3	2089.959283	2049.370455	2186.376025	2987.758738	8396.237216	9382.950463	6951.987775	9200.296214	1.871714057	7.50E-79	9531	BAG cochaperone 3
MCMBP	2221.171335	2096.142874	2283.249892	3438.644295	2789.781645	2483.751974	2507.39161	4669.656749	0.288018528	0.003258184	79892	minichromosome maintenance complex binding protein
RPL21	22830.03943	21578.08616	23008.02285	23603.19132	24601.75843	26879.62577	28922.08229	24063.22977	0.195769817	0.042656113	6144	ribosomal protein L21
TACC2	1312.120518	1973.057562	1341.367349	955.1789709	2099.936226	2610.370651	2030.247631	1444.455773	0.568444331	1.53E-09	10579	transforming acidic coiled-coil containing protein 2
HTRA1	793.2754769	740.9735821	1115.008611	841.1737389	605.6608937	579.4070673	790.8661452	426.3196692	-0.550091807	6.86E-05	5654	HtrA serine peptidase 1
OAT	5608.67202	5180.660809	4283.071788	5901.568136	7117.100116	6558.847484	5663.699031	7589.019701	0.362501756	2.34E-06	4942	ornithine aminotransferase
CTBP2	3340.332954	3442.696194	3486.500045	3845.365663	4024.488023	3873.518576	3746.773095	5659.989397	0.275051311	0.010496593	1488	C-terminal binding protein 2
BCCIP	2899.529067	2897.428259	2947.938896	3697.466984	3802.334414	3393.380552	3492.693927	5411.082261	0.353604049	0.000196758	56647	BRCA2 and CDKN1A interacting protein
PTPRE	152.6519296	134.1629908	99.75130802	83.19300714	64.30762385	81.03595347	79.92161649	43.69114622	-0.797361714	0.007586068	5791	protein tyrosine phosphatase receptor type E
GLRX3	3360.915237	3535.010179	3205.949491	4419.50012	3792.980578	4162.20916	4042.602362	5544.803647	0.268319579	0.002218263	10539	glutaredoxin 3
PRAP1	40.30697018	56.61924381	76.2522018	29.7851507	16.36921334	14.18129186	52.48583769	7.943844767	-1.356376428	0.004923463	118471	proline rich acidic protein 1
PSMD13	3090.772777	2563.867062	2626.145013	3958.343821	3678.396084	3305.253952	2948.74979	5094.652444	0.286982243	0.001578243	5719	proteasome 26S subunit	non-ATPase 13
ATHL1	2356.671363	2810.037688	3746.428934	1960.684576	1641.598252	1998.549203	2625.484745	908.2462517	-0.652799022	1.63E-08	NA	NA
B4GALNT4	4557.260415	5652.077556	5510.780194	4150.40669	4489.841374	4745.668025	4591.317938	3542.954766	-0.191417104	0.049966593	338707	beta-1	4-N-acetyl-galactosaminyltransferase 4
LMNTD2	261.5665086	333.5611972	388.454613	222.8750932	153.1690677	200.5639848	251.6934489	62.22678401	-0.947928541	1.45E-05	256329	lamin tail domain containing 2
PHRF1	1306.974948	1149.61682	1142.82388	1523.150983	1675.505909	1444.465871	1229.838606	2654.568126	0.399646425	0.002079243	57661	PHD and ring finger domains 1
EPS8L2	4565.836366	4700.62809	4128.169516	3269.177058	3380.242555	3820.845206	3335.236413	2418.900732	-0.368155253	1.26E-05	64787	EPS8 like 2
PIDD1	1029.971727	1072.073073	903.5166553	779.5492891	606.8301232	719.1940871	572.5727748	626.2397625	-0.580469046	1.62E-06	55367	p53-induced death domain protein 1
SNORA52	61.74684793	45.54156568	99.75130802	57.51615308	26.89227906	25.32373546	34.59293848	55.60691337	-0.907228286	0.031963588	619565	small nucleolar RNA	H/ACA box 52
POLR2L	2089.101688	1702.269874	1996.464881	2634.445226	2594.520315	2098.831195	2306.991139	3017.337037	0.254273953	0.00713539	5441	RNA polymerase II	I and III subunit L
TOLLIP	942.497026	1161.925351	1031.562806	889.4462245	1152.860311	1224.655847	1231.031466	1188.928767	0.259186756	0.030732018	54472	toll interacting protein
IFITM10	483.6836421	615.4265632	738.5433382	420.0733323	1154.029541	1443.452921	1388.488979	548.1252889	0.953573672	2.88E-11	402778	interferon induced transmembrane protein 10
TH	82.32913057	83.69801259	99.75130802	87.30130379	45.59995146	47.60862267	34.59293848	18.53563779	-1.313343796	0.000262369	7054	tyrosine hydroxylase
TSSC4	1092.57617	1195.158386	1125.079657	1377.306452	1466.213824	1332.028485	1283.517304	1832.380193	0.295953149	0.008279942	10078	tumor suppressing subtransferable candidate 4
TRPM5	20.58228264	27.07876878	17.26464946	3.081222487	58.46147623	87.11364998	72.7644568	30.45140494	1.983679935	4.50E-06	29850	transient receptor potential cation channel subfamily M member 5
SLC22A18AS	63.46203815	68.92777508	87.76196811	44.16418898	94.70759149	100.2819924	164.6146728	55.60691337	0.610639291	0.049658305	5003	solute carrier family 22 member 18 antisense
PHLDA2	943.3546211	1518.872758	1244.493482	973.6663058	1793.598091	2123.141981	2031.440491	1323.974128	0.641228594	4.39E-09	7262	pleckstrin homology like domain family A member 2
CARS	1594.26931	1832.740305	2713.906981	1973.009466	1953.782535	2119.090183	3334.043553	2405.66099	0.271819756	0.00332912	NA	NA
NUP98	4730.494627	4247.674139	4244.7059	5943.678177	6437.777762	5002.957178	5680.39907	7590.343675	0.363913799	1.14E-05	4928	nucleoporin 98 and 96 precursor
TRIM21	476.8228812	333.5611972	424.4226327	316.338842	332.061185	294.7682808	300.6007068	267.4427738	-0.365037814	0.032388013	6737	tripartite motif containing 21
TRIM5	837.8704226	905.907901	1015.736877	899.7169661	1230.02946	1336.080283	1445.746256	824.8358817	0.379446186	0.008902334	85363	tripartite motif containing 5
PRKCDBP	644.9115228	345.8697285	400.4439529	978.8016766	931.875931	479.1250749	517.7012173	1480.203075	0.495147214	2.88E-05	NA	NA
TIMM10B	428.7975551	422.1826223	531.3675446	642.9484256	523.814827	596.6272074	671.5801505	748.0453822	0.334358361	0.014520076	26515	translocase of inner mitochondrial membrane 10B
MRPL17	1409.886361	1367.477823	1586.90903	1744.999002	1700.059729	1646.042805	1791.675641	2185.881285	0.258948601	0.009919674	63875	mitochondrial ribosomal protein L17
TUB	703.2279903	715.1256664	653.1792381	770.3056217	571.7532375	552.057433	546.329856	571.9568232	-0.338961677	0.008328458	7275	TUB bipartite transcription factor
TRIM66	307.8766445	276.9419534	222.5221487	290.6619879	204.6151668	212.7193779	205.171911	146.9611282	-0.509586343	0.016316235	9866	tripartite motif containing 66
SNORA45B	6.003165771	12.30853126	16.30550227	20.54148324	3.507688574	2.025898837	1.192859948	6.619870639	-2.093135299	0.044533171	NA	NA
SCUBE2	3.430380441	4.923412506	7.193603944	7.189519136	58.46147623	17.22014011	46.52153796	6.619870639	2.228652815	0.002912837	57758	signal peptide	CUB domain and EGF like domain containing 2
DENND5A	2889.237926	2785.420625	2771.455813	2838.832984	3963.688088	3672.954591	4037.830923	3389.373767	0.414370112	3.36E-06	23258	DENN domain containing 5A
TMEM41B	1112.300858	1879.512724	1846.837919	1064.048832	1861.413403	2797.766294	3396.072271	1370.313222	0.644430441	1.01E-09	440026	transmembrane protein 41B
IPO7	12977.9868	13879.09985	13799.73023	14575.20944	14468.04614	15499.13905	17846.37768	15577.87959	0.195942322	0.032919911	10527	importin 7
ZNF143	810.4273791	848.0578041	657.0158268	839.1195905	940.0605377	948.1206556	780.1304057	1084.334811	0.248172427	0.044271164	7702	zinc finger protein 143
WEE1	1164.61416	1185.311561	1342.806069	1950.413834	2339.628279	2651.901577	2122.097847	2702.231195	0.822699082	3.61E-12	7465	WEE1 G2 checkpoint kinase
CTR9	1749.494025	1613.648449	1426.251875	1926.791128	2062.520881	1759.49314	1902.611616	2556.594041	0.297561538	0.004483581	9646	CTR9 homolog	Paf1/RNA polymerase II complex component
EIF4G2	19007.73802	16038.01624	17730.31543	25418.03137	26400.03343	23235.03376	24809.10119	37615.42895	0.514709496	1.63E-13	1982	eukaryotic translation initiation factor 4 gamma 2
ZBED5	718.6647023	678.2000726	690.5859786	680.9501696	874.5836843	956.224251	1025.859555	750.6933305	0.375577018	0.003830795	58486	zinc finger BED-type containing 5
USP47	1985.33268	1881.97443	1810.390326	1965.819946	2476.428133	2177.84125	2367.826996	2681.047609	0.341559789	0.000301766	55031	ubiquitin specific peptidase 47
MICAL2	1050.55401	1141.000848	1589.786472	1453.30994	1726.952008	1768.609685	2584.927506	2119.682579	0.649275779	4.67E-13	9645	microtubule associated monooxygenase	calponin and LIM domain containing 2
TEAD1	1846.402272	2339.851793	2376.766743	2825.48102	2933.596877	3015.550419	3747.965955	2759.162082	0.415543493	0.001223536	7003	TEA domain transcription factor 1
ARNTL	223.8323237	224.015269	248.8986964	410.8296649	394.0303498	412.2704133	547.5227159	644.7754003	0.87246267	2.16E-09	406	aryl hydrocarbon receptor nuclear translocator like
FAR1	2081.383332	1837.663718	2013.249957	2464.977989	2550.089593	2287.239787	3093.085844	2933.926667	0.371031682	0.000267824	84188	fatty acyl-CoA reductase 1
RRAS2	1041.120464	1080.689045	1232.024569	1559.098578	1276.798641	1306.70475	1562.646531	1709.250599	0.261132593	0.015983216	22800	RAS related 2
COPB1	4162.766665	3954.731095	3796.304588	4259.276551	4640.671983	4495.469519	4891.918645	4905.324144	0.228180754	0.012681272	1315	COPI coat complex subunit beta 1
PSMA1	3303.456364	2901.120819	2686.091713	3845.365663	3563.811591	3478.468303	3227.879018	4584.922405	0.222492559	0.015832214	5682	proteasome 20S subunit alpha 1
C11orf58	6566.605758	5227.433228	5705.487074	8122.102475	7970.637669	6677.362566	7437.481773	10267.41936	0.338330414	1.16E-05	10944	chromosome 11 open reading frame 58
RPS13	9742.280451	9056.617304	10337.20887	10270.74162	10886.6961	11789.71828	14038.76872	11012.8168	0.270985305	0.00460821	6207	ribosomal protein S13
KCNJ11	90.04748656	195.7056471	117.4955311	71.89519136	52.6153286	151.9424128	83.50019633	17.21166366	-0.816171389	0.013527229	3767	potassium inwardly rectifying channel subfamily J member 11
HPS5	1751.209215	1529.950436	1277.104487	2420.8138	2573.474183	2366.249841	1743.961243	3438.36081	0.534623801	7.77E-10	11234	HPS5 biogenesis of lysosomal organelles complex 2 subunit 2
GTF2H1	1536.810437	1435.174745	1399.395754	1997.659246	2092.920849	2140.362121	2076.769169	2855.812194	0.526767886	1.61E-09	2965	general transcription factor IIH subunit 1
LDHA	24597.54295	17067.00945	14028.48684	43707.14097	34212.82512	23821.53147	18303.24304	65383.13833	0.480620951	5.79E-11	3939	lactate dehydrogenase A
SPTY2D1	1225.503412	1373.632089	1233.942863	1069.184203	2028.613225	1813.179459	1679.546806	1521.246273	0.520469428	2.43E-07	144108	SPT2 chromatin protein domain containing 1
ZDHHC13	310.4494299	302.7898691	297.8152033	348.178141	231.5074459	235.0042651	208.7504908	266.1187997	-0.422864229	0.015308819	54503	zinc finger DHHC-type palmitoyltransferase 13
NAV2	162.9430709	144.0098158	140.5150637	154.0611243	300.4919878	172.2014011	227.83625	177.4125331	0.521951655	0.021226287	89797	neuron navigator 2
HTATIP2	2631.101798	2378.00824	2339.839576	2721.74653	3238.765783	3236.373392	3213.564699	3041.168572	0.340988996	0.000389263	10553	HIV-1 Tat interactive protein 2
PRMT3	1376.440152	1253.008483	1505.381519	1602.235693	1683.690515	1589.317637	2233.033822	1845.619934	0.353350081	0.000938397	10196	protein arginine methyltransferase 3
KIF18A	976.8008304	544.0370819	469.0229771	1110.267169	1059.321949	679.6890598	572.5727748	1489.470894	0.287045704	0.022059754	81930	kinesin family member 18A
RCN1	8254.352935	8537.197285	11264.22463	9341.239505	9629.774364	10656.22788	13380.31003	9805.352391	0.215262578	0.01539502	5954	reticulocalbin 1
EIF3M	14503.6485	14435.44547	14885.48485	14695.37711	15912.0446	17004.38189	16558.08893	16484.80187	0.172311752	0.038435028	10480	eukaryotic translation initiation factor 3 subunit M
CCDC73	271.0000548	187.0896752	267.1224931	106.8157129	129.7844772	128.6445761	194.4361715	54.28293924	-0.742132001	0.000952532	493860	coiled-coil domain containing 73
HIPK3	1381.585722	1422.866214	1491.473884	1244.813885	1752.675057	1666.301793	1921.697376	1456.371541	0.292010857	0.003882249	10114	homeodomain interacting protein kinase 3
ABTB2	270.1424597	248.6323315	266.6429195	389.2611075	1189.106426	723.2458847	732.4160078	864.5551055	1.571224599	3.87E-25	25841	ankyrin repeat and BTB domain containing 2
ELF5	2.57278533	7.385118758	22.53995902	26.70392822	12.86152477	61.78991452	163.4218128	11.91576715	1.871264706	0.004266537	2001	E74 like ETS transcription factor 5
EHF	5570.08024	7217.722733	7089.536473	6372.995177	8566.944726	8766.064267	11146.08335	6954.836094	0.420796755	9.27E-05	26298	ETS homologous factor
APIP	1608.848427	1493.024842	1417.61955	1881.599865	2211.013031	1960.057125	2092.276348	2158.077828	0.403500121	7.31E-05	51074	APAF1 interacting protein
PDHX	2932.975277	2803.883422	2358.063373	3073.005893	3163.935093	3642.566109	3019.128527	3873.948298	0.294413972	0.002002095	8050	pyruvate dehydrogenase complex component X
LOC100507144	61.74684793	67.69692195	109.8223535	93.46374876	136.7998544	154.981261	243.3434293	83.41037005	0.851975436	0.004153869	100507144	uncharacterized LOC100507144
CD44	26309.30279	22950.48739	23775.82018	30631.45981	39251.03514	38239.85349	40637.15983	41564.84377	0.631884593	1.01E-14	960	CD44 molecule (Indian blood group)
FJX1	457.9557888	718.8182258	1059.378074	1001.397308	1131.81418	1333.041435	1672.389647	1143.913646	0.758426313	8.66E-07	24147	four-jointed box kinase 1
ACCS	235.8386553	230.1695346	180.7992458	221.848019	134.4613953	132.6963738	112.1288351	78.11447354	-0.935100356	2.12E-05	84680	1-aminocyclopropane-1-carboxylate synthase homolog (inactive)
CD82	858.4527052	674.5075133	874.2626659	666.5711313	729.5992233	703.9998458	542.7512762	419.6997985	-0.379903126	0.020979186	3732	CD82 molecule
TSPAN18	89.18989145	113.2384876	76.7317754	105.7886387	45.59995146	61.78991452	33.40007853	58.25486163	-0.970919696	0.001557854	90139	tetraspanin 18
TP53I11	811.2849742	996.9910324	1001.349669	866.8505929	672.3069766	851.8904609	713.3302487	569.308875	-0.396797681	0.001622846	9537	tumor protein p53 inducible protein 11
CRY2	648.3419033	672.045807	509.3071592	781.6034375	550.707106	496.345215	369.7865838	609.0280988	-0.372679433	0.004963776	1408	cryptochrome circadian regulator 2
PHF21A	1896.142788	2082.60349	1605.132827	1329.033966	1394.890823	1681.496035	1473.182035	1014.164182	-0.314903563	0.003434511	51317	PHD finger protein 21A
CREB3L1	1083.142624	1291.16493	1236.820305	708.6811719	1376.18315	1516.385279	1375.36752	823.5119075	0.236687218	0.037393412	90993	cAMP responsive element binding protein 3 like 1
ZNF408	368.7658974	540.3445225	471.4208451	533.0514902	688.6761899	768.8286086	542.7512762	742.7494857	0.52056267	0.000425131	79797	zinc finger protein 408
DDB2	981.9464011	830.8258603	790.3372866	689.1667629	737.78383	735.4012778	579.7299345	500.4622203	-0.373440618	0.002962039	1643	damage specific DNA binding protein 2
PSMC3	4908.87441	3294.993819	3588.169647	6688.306944	5878.886049	3789.443774	4153.538337	9431.991687	0.293084195	0.001663967	5702	proteasome 26S subunit	ATPase 3
FNBP4	2171.430819	2332.466674	2443.427473	2528.656587	2620.243364	2529.334698	2841.392395	3057.056261	0.220045721	0.022176295	23360	formin binding protein 4
TNKS1BP1	3850.602044	4257.520964	4427.903014	3716.981393	4729.533427	4867.221955	4922.933004	4526.667543	0.231392204	0.008831198	85456	tankyrase 1 binding protein 1
TIMM10	713.5191316	541.5753756	714.5646584	1121.564985	924.8605539	780.9840016	835.0019633	1672.179323	0.425062837	0.000329787	26519	translocase of inner mitochondrial membrane 10
SMTNL1	27.44304352	32.00218129	19.66251745	5.135370811	2.338459049	3.038848255	8.350019633	2.647948256	-2.308677416	0.009174357	219537	smoothelin like 1
CLP1	310.4494299	315.0984004	269.9999347	369.7466984	499.261007	433.5423511	431.815301	598.4363058	0.631408249	6.46E-06	10978	cleavage factor polyribonucleotide kinase subunit 1
TMX2	1282.962285	1216.082889	1341.846922	1603.262767	1536.367595	1438.388174	1520.896433	2115.710656	0.270811469	0.009790147	51075	thioredoxin related transmembrane protein 2
LPXN	154.3671198	167.3960252	138.5967693	278.337098	249.0458887	329.208561	304.1792866	295.2462305	0.72170095	0.000760611	9404	leupaxin
ZFP91	2061.658645	1989.058652	2098.614057	2425.949171	2596.858774	2544.528939	2800.835157	2830.656685	0.332191705	0.000271847	80829	ZFP91 zinc finger protein	atypical E3 ubiquitin ligase
STX3	512.8418759	846.8269509	684.8310954	557.7012701	987.9989482	1183.124921	1337.196001	815.5680628	0.738282928	2.81E-09	6809	syntaxin 3
CCDC86	1833.538345	2370.623121	2398.347555	3282.529022	2920.735352	3096.586372	3051.335746	5200.570374	0.516999833	5.83E-08	79080	coiled-coil domain containing 86
PRPF19	3854.89002	3096.826466	3806.375633	5236.024079	4583.379736	3578.750295	4176.202676	7076.641713	0.257045055	0.006711162	27339	pre-mRNA processing factor 19
FEN1	1244.370505	734.8193164	1221.47395	2234.913377	1494.275332	874.1753481	1198.824247	3601.209628	0.296822727	0.032223762	2237	flap structure-specific endonuclease 1
FTH1	49732.79803	46923.81374	47054.80212	55045.01265	56510.03215	54220.14352	58141.18671	62283.7149	0.219088502	0.00540616	2495	ferritin heavy chain 1
AHNAK	22115.6627	20856.80623	16971.15042	33276.17578	37793.00592	26729.70925	27862.82266	34944.97313	0.479546328	4.05E-05	79026	AHNAK nucleoprotein
EML3	1977.614324	1952.133058	2039.626505	1501.582425	1737.475073	1618.693171	1679.546806	1134.645828	-0.283808039	0.005022838	256364	EMAP like 3
NXF1	2993.006934	2631.563984	2852.024177	3019.598037	6564.054551	4880.390298	5571.848815	5400.490467	0.957823835	1.13E-31	10482	nuclear RNA export factor 1
WDR74	1824.104799	2410.010421	2281.811171	2106.529107	2218.028408	2605.305904	2593.277526	2628.088644	0.224087502	0.024729171	54663	WD repeat domain 74
SNHG1	1540.240818	1710.885846	1768.187849	2450.598951	2191.136129	2593.150511	2651.727663	3376.134026	0.538731566	2.31E-10	23642	small nucleolar RNA host gene 1
SLC3A2	7009.124835	8396.880028	11596.08956	9118.364412	12697.83264	12690.23031	14208.15484	16317.98113	0.646310086	2.11E-10	6520	solute carrier family 3 member 2
C11orf84	1210.924296	1314.551139	1145.221748	1286.923925	1718.767401	1599.447132	1382.524679	1864.155572	0.398490107	0.000141835	NA	NA
RCOR2	545.43049	386.4878817	340.0176797	166.3860143	285.292004	257.2891523	176.5432722	141.6652317	-0.693473803	0.000162027	283248	REST corepressor 2
STIP1	9452.413304	9120.621666	9298.452457	14283.52037	13986.32357	12903.96264	12058.62121	21178.29015	0.502282995	3.44E-11	10963	stress induced phosphoprotein 1
FERMT3	57.45887238	71.38948133	78.65006978	38.001744	180.0613468	115.4762337	211.1362107	83.41037005	1.24108065	3.36E-06	83706	FERM domain containing kindlin 3
PPP1R14B	2738.301187	2645.103369	2753.232016	3546.487082	3286.704193	3130.013703	2796.063717	5168.794995	0.268238159	0.017319611	26472	protein phosphatase 1 regulatory inhibitor subunit 14B
PLCB3	6082.922116	5128.964978	6360.584607	5087.098325	5187.8714	4363.786095	5038.640419	5106.568211	-0.198863402	0.049380866	5331	phospholipase C beta 3
CCDC88B	712.6615365	923.1398448	535.683707	333.7991027	520.3071384	695.8962505	416.3081217	182.7084296	-0.505529608	0.000391699	283234	coiled-coil domain containing 88B
SF1	8717.454294	9376.639117	9406.83609	9784.935543	10334.81977	10173.05101	9940.101943	12185.85787	0.189730062	0.039439931	7536	splicing factor 1
EHD1	3780.279245	3895.650145	3599.679413	4096.998833	7235.192298	6616.585601	5922.54964	7112.389015	0.803679108	2.71E-25	10938	EH domain containing 1
FAU	6725.260854	5618.844522	6548.577457	7083.730497	8089.89908	6821.201384	7810.846937	9187.056473	0.293862749	0.000226531	2197	FAU ubiquitin like and ribosomal protein S30 fusion
SYVN1	1114.873643	1363.785264	1944.670933	1051.723942	886.2759796	990.6645312	1576.960851	1077.71494	-0.26635471	0.036553194	84447	synoviolin 1
FRMD8	2859.222097	3983.040717	5631.153167	4635.185694	4726.025738	5420.292338	5274.826688	4970.198876	0.292808612	0.036822977	83786	FERM domain containing 8
RNASEH2C	1638.00666	1108.998667	1267.033441	1997.659246	1864.921092	1242.888936	1563.839391	2687.66748	0.272588559	0.01015563	84153	ribonuclease H2 subunit C
CFL1	16031.02539	12157.13633	11766.81776	20746.89808	18344.04201	13816.63007	12251.86452	27599.56467	0.212422812	0.025513015	1072	cofilin 1
EFEMP2	127.7816714	242.4780659	268.0816403	76.003488	81.84606672	171.1884517	190.8575916	27.80345668	-0.697381127	0.004907208	30008	EGF containing fibulin extracellular matrix protein 2
CCDC85B	6213.276573	7596.825496	6470.40696	5353.110534	10427.1889	11688.42334	9761.172951	7802.179535	0.62648772	1.08E-16	11007	coiled-coil domain containing 85B
FOSL1	4926.026313	8231.945709	6689.09252	7908.471049	10316.11209	12731.76124	11404.93396	10966.4777	0.73389174	1.26E-13	8061	FOS like 1	AP-1 transcription factor subunit
DRAP1	5990.301844	6289.659476	5548.186935	8381.952238	7958.945373	7774.386786	6835.0875	12446.68078	0.396980372	2.83E-06	10589	DR1 associated protein 1
EIF1AD	507.6963052	551.4222006	589.8755234	706.6270236	1047.629654	1171.982477	1133.21695	1462.991411	1.029842692	1.09E-24	84285	eukaryotic translation initiation factor 1A domain containing
BANF1	5126.703568	3930.114033	4316.162366	5529.767289	5442.763437	4905.714033	4852.554267	6600.011027	0.207227355	0.025850288	8815	BAF nuclear assembly factor 1
BRMS1	1283.81988	1201.312651	1455.985438	2197.938707	2175.936145	2116.051335	1978.954653	3591.941809	0.680872397	1.54E-12	25855	BRMS1 transcriptional repressor and anoikis regulator
RBM14	1593.411715	1441.329011	1404.671063	1999.713394	1922.213338	1810.140611	1469.603455	3072.943951	0.321814907	0.00694623	10432	RNA binding motif protein 14
RBM4	1986.190275	1660.420867	1769.146997	2098.312513	2412.120509	2105.921841	2000.426132	2719.442859	0.293130357	0.002289788	5936	RNA binding motif protein 4
KDM2A	3806.007099	3781.180804	3662.503554	3681.033797	6498.577697	6172.913756	6048.992794	7101.797222	0.787517119	3.42E-23	22992	lysine demethylase 2A
ANKRD13D	1259.807217	1638.265511	1414.742109	1046.588571	972.7989644	1247.953683	992.4594764	840.7235712	-0.399721706	0.000114938	338692	ankyrin repeat domain 13D
SSH3	2369.535289	2119.529084	2058.809449	1311.573705	1682.521286	1495.113342	1593.66089	884.4147174	-0.481794385	2.27E-07	54961	slingshot protein phosphatase 3
CLCF1	844.7311835	1053.610276	1096.305241	1298.221741	1400.73697	1361.404018	1336.003141	1333.241947	0.354990738	0.008617375	23529	cardiotrophin like cytokine factor 1
TBC1D10C	39.44937507	84.92886572	108.3836327	34.92052152	35.07688574	29.37553313	52.48583769	18.53563779	-0.926847005	0.026678816	374403	TBC1 domain family member 10C
CARNS1	126.0664812	102.1608095	139.5559165	70.86811719	58.46147623	57.73811685	63.22157722	34.42332732	-1.031010363	0.000349011	57571	carnosine synthase 1
TCIRG1	2244.326403	2214.304774	2248.720593	1915.493313	1634.582875	1685.547832	1644.953868	1432.540006	-0.430495973	1.25E-06	10312	T cell immune regulator 1	ATPase H+ transporting V0 subunit a3
CHKA	1421.892693	1367.477823	1142.344306	1102.050576	2200.489965	1925.616844	1982.533233	2077.315407	0.70820362	2.27E-12	1119	choline kinase alpha
SUV420H1	1133.740736	1301.011755	1358.152425	955.1789709	1386.706216	1663.262945	1743.961243	1073.743018	0.295761492	0.005223968	NA	NA
LRP5	3312.88991	4141.82077	3117.707949	2606.714224	3001.412189	3375.147462	2483.534411	2270.615629	-0.241644349	0.009878887	4041	LDL receptor related protein 5
PPP6R3	2558.206214	2080.141784	2214.191294	2828.562243	2934.766107	2361.185094	2815.149476	3360.246336	0.244549544	0.009262614	55291	protein phosphatase 6 regulatory subunit 3
GAL	1070.278697	1462.253514	1244.493482	1854.895937	1608.859826	1942.836985	1600.81805	2798.881306	0.488531161	3.68E-07	51083	galanin and GMAP prepropeptide
MRPL21	808.7121889	700.3554289	818.6321288	934.6374876	901.4759634	844.799815	998.4237761	1253.803499	0.284874041	0.018022572	219927	mitochondrial ribosomal protein L21
MYEOV	112.3449594	176.0119971	179.360525	146.8716052	91.19990291	126.6186773	101.3930955	99.29805959	-0.545399555	0.031298337	26579	myeloma overexpressed
ORAOV1	655.2026641	737.2810227	707.850628	629.5964614	807.9376014	893.421387	845.7377028	806.3002439	0.297504797	0.014074077	NA	NA
FADD	1059.129961	1158.232792	1221.47395	1343.413004	1682.521286	1580.201093	1513.739273	1682.771116	0.43694751	4.75E-05	8772	Fas associated via death domain
PPFIA1	1246.94329	1385.94062	1415.701256	1583.748358	1953.782535	1697.703225	1903.804476	2177.93744	0.457248905	5.34E-06	8500	PTPRF interacting protein alpha 1
IL18BP	108.0569839	152.6257877	156.3409924	137.6279377	71.323001	75.97120638	103.7788154	90.03024069	-0.701091964	0.006761245	10068	interleukin 18 binding protein
ARAP1	2815.484747	2885.119728	2253.036755	1720.349222	2364.182099	2491.855569	2070.804869	1223.352094	-0.265941221	0.012507341	116985	ArfGAP with RhoGAP domain	ankyrin repeat and PH domain 1
ATG16L2	413.3608431	502.1880756	566.3764172	329.6908061	288.7996926	289.7035337	411.5366819	121.8056198	-0.775163256	1.90E-05	89849	autophagy related 16 like 2
PPME1	1734.057313	1654.266602	1483.800707	2081.879327	2048.490127	1851.671537	1765.432722	2598.961213	0.243924891	0.013578635	51400	protein phosphatase methylesterase 1
PRKRIR	1225.503412	1289.934076	1519.768726	1602.235693	1612.367514	1774.687381	2145.955046	1931.678253	0.406510392	2.87E-05	NA	NA
LOC100506127	88.33229634	91.08313135	93.99642486	123.2488995	50.27686955	57.73811685	66.80015706	68.84665465	-0.697963249	0.022729119	NA	NA
ACER3	1499.933848	1186.542414	1185.985503	1404.01038	2420.305116	2069.455662	2173.390824	1820.464426	0.686743688	8.80E-11	55331	alkaline ceramidase 3
B3GNT6	0	1.230853126	0.479573596	1.027074162	14.03075429	16.20719069	23.85719895	2.647948256	4.419769822	0.000653108	192134	UDP-GlcNAc:betaGal beta-1	3-N-acetylglucosaminyltransferase 6
CAPN5	718.6647023	786.5151478	613.3746296	519.6995261	607.9993527	581.4329662	580.9227945	369.3887817	-0.307128892	0.035333297	726	calpain 5
NDUFC2	422.7943893	370.486791	409.5558512	510.4558586	564.7378603	498.3711139	504.5797578	689.7905206	0.394321321	0.003778264	4718	NADH:ubiquinone oxidoreductase subunit C2
RAB30	141.5031932	167.3960252	165.9324643	143.7903827	299.3227583	299.8330279	345.9293848	256.8509808	0.958746219	2.14E-08	27314	RAB30	member RAS oncogene family
PCF11	2744.304352	2490.015875	2597.370597	1660.77892	5045.225398	4433.679604	5153.154974	3213.285208	0.912991359	9.76E-32	51585	PCF11 cleavage and polyadenylation factor subunit
ANKRD42	893.6141048	1062.226248	1175.914458	1022.965866	1297.844772	1737.208253	1575.767991	1146.561595	0.459876523	0.000105804	338699	ankyrin repeat domain 42
SYTL2	269.2848646	192.0130877	164.9733171	430.344074	709.7223214	648.2876278	537.9798364	566.6609267	1.312938497	2.89E-11	54843	synaptotagmin like 2
EED	662.9210201	600.6563257	540.479443	765.1702509	968.1220463	949.1336051	786.0947055	1085.658785	0.562130908	2.55E-07	8726	embryonic ectoderm development
PRSS23	1146.604662	1595.185652	1896.713573	1834.354454	3908.7343	4290.853736	4848.975687	2952.462305	1.310813959	1.11E-07	11098	serine protease 23
RAB38	39.44937507	46.7724188	26.85612139	54.4349306	81.84606672	68.88056045	90.65735602	70.17062878	0.941316458	0.013243402	23682	RAB38	member RAS oncogene family
CTSC	2176.57639	1939.824527	1485.719001	3029.868779	3822.211316	3931.256693	3057.300046	4824.561722	0.885155154	3.48E-22	1075	cathepsin C
NAALAD2	5.145570661	13.53938439	3.357015174	11.29781578	33.90765621	39.50502732	59.64299738	23.8315343	2.346697986	0.000175934	10003	N-acetylated alpha-linked acidic dipeptidase 2
CHORDC1	1090.86098	1245.623364	917.4242896	2787.479276	3119.504371	3089.495726	2791.292277	4690.840335	1.294828218	1.97E-24	26973	cysteine and histidine rich domain containing 1
MED17	1293.253426	1180.388148	1132.273261	1269.463665	1805.290386	1644.016906	1497.039234	1989.933114	0.502207981	2.00E-07	9440	mediator complex subunit 17
PANX1	532.5665634	562.4998788	663.2502836	541.2680835	751.8145843	755.6602661	852.8948625	770.5529424	0.447539342	0.0001691	24145	pannexin 1
JRKL	249.560177	247.4014784	288.2237313	270.1205047	191.753642	210.693479	220.6790903	152.2570247	-0.450349983	0.026524385	8690	JRK like
BIRC3	333.6044978	424.6443286	677.6374915	685.0584662	687.5069604	902.5379318	1306.181643	732.1576927	0.794677641	1.14E-06	330	baculoviral IAP repeat containing 3
BIRC2	1669.737679	1582.877121	2102.450646	2324.268829	2477.597362	2400.690122	3016.742807	2467.887774	0.444642485	7.10E-05	329	baculoviral IAP repeat containing 2
TMEM123	6497.140554	6409.052229	5907.867132	7799.601188	7561.407335	8017.494647	7977.847329	8202.019722	0.262157449	0.006061051	114908	transmembrane protein 123
MMP10	74.61077458	80.00545321	123.7299878	44.16418898	49.10764003	48.62157208	78.72875654	25.15550843	-0.688398917	0.047622386	4319	matrix metallopeptidase 10
MMP1	14344.99341	33519.82319	21394.2577	23362.85597	29968.52194	62470.61653	51864.35766	21579.45431	0.786709256	0.038909242	4312	matrix metallopeptidase 1
DCUN1D5	2383.256811	2642.641662	2240.088268	2993.921183	3380.242555	3376.160412	3268.436256	4141.391072	0.468060829	2.50E-08	84259	defective in cullin neddylation 1 domain containing 5
CASP4	3662.788715	3775.026539	3126.819847	3503.349967	4364.733815	4890.519792	4616.367997	3688.59192	0.316633456	0.002768492	837	caspase 4
CARD16	2865.225263	3136.213766	4281.633067	2425.949171	3883.011251	4507.624912	6047.799934	2305.038957	0.3498293	0.003360211	114769	caspase recruitment domain family member 16
SIK2	1007.674254	1160.694498	1194.138255	1194.487251	1396.060052	1369.507614	1541.175052	1316.030283	0.305251411	0.006907693	23235	salt inducible kinase 2
C11orf57	1056.557176	1223.468008	1099.182683	998.3160857	1273.290952	1375.58531	1233.417186	1323.974128	0.251796985	0.027980438	NA	NA
TIMM8B	871.3166319	528.0359912	742.8595006	1229.407772	1048.798883	801.24299	919.6950196	1568.909342	0.377788257	0.001259154	26521	translocase of inner mitochondrial membrane 8 homolog B
SDHD	2844.64298	2456.78284	2427.121971	3217.82335	3297.227259	3184.712971	3053.721466	3864.680479	0.295517786	0.0008714	6392	succinate dehydrogenase complex subunit D
PTS	570.3007482	540.3445225	551.9892093	648.0837964	662.9531404	670.572515	657.2658311	860.5831831	0.297196147	0.023171579	5805	6-pyruvoyltetrahydropterin synthase
REXO2	1587.408549	1404.403417	1633.427669	1990.469726	2042.643979	1842.554992	2207.983763	2287.827293	0.34798203	0.00033628	25996	RNA exonuclease 2
SIK3	1229.791388	1171.772176	1081.43846	1144.160617	2485.781969	1854.710385	1889.490157	1596.712798	0.743302817	4.95E-12	23387	SIK family kinase 3
SIDT2	1636.29147	1883.205283	1792.166529	1152.37721	1425.29079	1641.991007	1560.260811	738.7775633	-0.303187239	0.012437146	51092	SID1 transmembrane family member 2
MPZL3	54.88608705	61.54265632	58.02840514	74.97641384	32.73842669	36.46617906	31.01435864	43.69114622	-0.79620657	0.041074077	196264	myelin protein zero like 3
ATP5L	2462.155561	1857.357368	2266.944389	2559.468812	2963.996845	2309.524674	2890.299653	3184.157777	0.311958139	0.000374823	NA	NA
BCL9L	4595.852195	6991.245758	5788.93288	5165.155962	9200.667128	9525.776331	8084.011865	8456.222755	0.659586349	7.61E-11	283149	BCL9 like
H2AFX	2479.307463	2153.992971	2474.599757	4124.729835	3690.088379	3314.370497	2865.249594	6664.88576	0.525004823	1.87E-07	NA	NA
NLRX1	1821.532014	1729.348643	1457.903733	1259.192923	1432.306168	1427.245731	1149.916989	1051.235458	-0.307319649	0.002249622	79671	NLR family member X1
PVRL1	294.1551228	342.1771691	388.9341865	342.015696	738.9530595	581.4329662	613.1300131	577.2527197	0.875151301	3.12E-09	NA	NA
ARHGEF12	3922.640034	4434.763814	3689.839249	5247.321895	5804.05536	5181.236275	5519.362977	6762.859845	0.434585017	2.88E-06	23365	Rho guanine nucleotide exchange factor 12
UBASH3B	29.15823374	19.69365002	40.28418208	85.24715546	81.84606672	84.07480173	82.30733638	70.17062878	1.048788306	0.014456254	84959	ubiquitin associated and SH3 domain containing B
HSPA8	51541.46612	49717.85033	56566.66482	63272.90376	79057.4543	74421.39377	80750.65415	90592.9297	0.55759547	5.70E-16	3312	heat shock protein family A (Hsp70) member 8
GRAMD1B	2958.70313	3795.951042	2902.379404	3912.125484	4970.394709	5208.585909	5662.506171	5920.8123	0.692231789	8.26E-13	57476	GRAM domain containing 1B
ZNF202	283.0063863	329.8686379	375.0265523	363.5842534	498.0917774	482.1639232	571.3799149	435.5874881	0.55977404	0.00023203	7753	zinc finger protein 202
EI24	4373.735062	3432.849369	3859.128729	5213.428447	4863.994822	4132.833627	4351.553089	6818.466758	0.245352184	0.007564706	9538	EI24 autophagy associated transmembrane protein
PUS3	226.4051091	306.4824285	253.6944324	266.012208	249.0458887	423.4128569	410.343822	348.2051956	0.428161155	0.016278932	83480	pseudouridine synthase 3
ETS1	498.262759	455.4156568	589.8755234	900.7440403	1339.937035	1433.323427	1733.225504	1351.777585	1.306029168	7.83E-18	2113	ETS proto-oncogene 1	transcription factor
BARX2	189.5285193	177.2428502	221.5630015	312.2305453	350.7688574	388.9725767	318.493606	595.7883575	0.863902883	8.41E-08	8538	BARX homeobox 2
APLP2	25075.22343	23416.98073	24680.29598	25230.07679	30797.50568	29620.66689	29865.63451	30456.70084	0.295565656	5.83E-05	334	amyloid beta precursor like protein 2
ST14	1.71519022	0	0.479573596	1.027074162	22.21536097	13.16834244	39.36437827	2.647948256	4.498123283	6.55E-05	6768	ST14 transmembrane serine protease matriptase
MIR4697HG	265.8544841	505.8806349	319.3960151	200.2794616	206.9536258	297.807129	213.5219306	170.7926625	-0.495368072	0.007545032	NA	NA
FBXL14	666.3514006	683.1234851	679.5557859	773.3868442	1124.798803	1203.383909	945.9379384	1274.987085	0.691163812	2.39E-10	144699	F-box and leucine rich repeat protein 14
WNT5B	167.2310465	177.2428502	194.2273065	130.4384186	123.9383296	154.981261	114.514555	64.87473226	-0.583463761	0.021714958	81029	Wnt family member 5B
ADIPOR2	6538.30512	6501.366214	6619.554349	6515.758485	10367.55819	9034.495863	9864.951767	8540.957099	0.526803531	6.75E-11	79602	adiponectin receptor 2
DCP1B	1024.826157	948.9877604	833.9784839	672.7335763	653.5993042	681.7149586	628.6371924	591.8164351	-0.432606685	0.000722166	196513	decapping mRNA 1B
FKBP4	13916.19585	14413.29011	13616.05354	17916.28169	17483.48908	18016.31836	15909.17312	26627.76766	0.361828617	3.17E-05	2288	FKBP prolyl isomerase 4
NRIP2	72.03798925	136.624697	84.88452653	131.4654928	50.27686955	89.13954882	52.48583769	63.55075814	-0.720218104	0.016382306	83714	nuclear receptor interacting protein 2
TULP3	2746.019543	2243.845249	2560.923004	2322.214681	2096.428537	1841.542043	2165.040805	2253.403966	-0.240452476	0.023717795	7289	TUB like protein 3
TIGAR	960.5065233	987.1442074	1084.315901	1293.08637	1253.41405	1305.6918	1423.081917	1696.010858	0.392712047	6.67E-05	57103	TP53 induced glycolysis regulatory phosphatase
NDUFA9	4290.548336	3725.792414	3452.450319	4489.341163	4632.487376	4371.88969	3672.815779	5783.11899	0.198895723	0.045936235	4704	NADH:ubiquinone oxidoreductase subunit A9
SCNN1A	5836.79232	6847.235942	8718.64798	4054.888792	4598.57972	6097.955499	6739.658704	2453.324059	-0.399468892	0.000132134	6337	sodium channel epithelial 1 subunit alpha
VAMP1	770.1204089	787.7460009	622.0069543	1247.895107	669.9685175	614.860297	521.2797971	855.2872866	-0.340900795	0.007897427	6843	vesicle associated membrane protein 1
MRPL51	5129.276354	4108.587736	4393.853289	6381.21177	5963.070575	5019.164368	4839.432807	8061.678464	0.245600449	0.005018341	51258	mitochondrial ribosomal protein L51
NOP2	4669.605375	5659.462675	5253.728747	6493.162854	6438.946991	6402.853274	5960.721158	8954.037027	0.321825299	0.000669181	4839	NOP2 nucleolar protein
GPR162	2022.20927	1447.483277	1659.804217	1451.255791	1439.321545	1103.101917	1173.774188	877.7948468	-0.525093915	2.20E-07	27239	G protein-coupled receptor 162
GNB3	400.4969164	461.5699224	406.6784096	434.4523706	300.4919878	309.962522	295.829267	356.1490404	-0.434044253	0.005040046	2784	G protein subunit beta 3
TPI1	48856.33583	35635.65971	34099.60099	57318.95485	56474.95526	40155.34084	33649.38626	81673.316	0.218225965	0.044684554	7167	triosephosphate isomerase 1
RPL13P5	160.3702856	125.5470189	129.9644446	115.0323062	195.2613306	208.6675802	224.2576701	149.6090764	0.549730664	0.015340923	283345	ribosomal protein L13 pseudogene 5
DSTNP2	268.4272695	193.2439408	193.2681593	180.7650526	357.7842345	294.7682808	359.0508442	223.7516276	0.56304614	0.002529453	171220	DSTN pseudogene 2
ENO2	3082.196826	2790.344038	2621.349277	2201.01993	2420.305116	2439.1822	2351.126957	2029.652338	-0.204737348	0.044274622	2026	enolase 2
C1S	2414.130235	2656.181047	3061.597838	2294.483678	2063.690111	2292.304534	2650.534804	1139.941724	-0.408186329	0.004414413	716	complement C1s
C1R	793.2754769	972.3739698	1525.044036	602.8925332	539.0148108	682.727908	882.7163612	267.4427738	-0.74527326	1.66E-08	715	complement C1r
C1RL	1850.690248	1411.788536	1792.646103	1161.620877	1329.413969	1094.998321	1214.331427	521.6458064	-0.631063378	1.82E-06	51279	complement C1r subcomponent like
C1RL-AS1	494.8323785	385.2570286	546.2343261	480.6707079	416.2457107	261.34095	485.4939987	295.2462305	-0.411731429	0.012331861	283314	C1RL antisense RNA 1
RBP5	266.7120793	246.1706253	259.9288892	246.4977989	201.1074782	122.5668796	201.5933311	150.9330506	-0.612010562	0.002892843	83758	retinol binding protein 5
CLSTN3	3497.272859	3530.086766	3274.048941	2677.582341	2723.135563	2720.782138	2444.170033	1686.743039	-0.454355881	1.12E-06	9746	calsyntenin 3
SLC2A3	7685.767377	6573.986548	6692.929109	2440.328209	6201.593398	5090.070828	6294.721943	1823.112374	-0.294636466	0.00184254	6515	solute carrier family 2 member 3
FAM66C	128.6392665	105.8533689	127.087003	125.3030478	65.47685337	96.23019475	91.85021596	46.33909447	-0.732278805	0.019540542	440078	family with sequence similarity 66 member C
LOC101927905	51.45570661	77.54374696	108.8632063	53.40785644	29.23073811	39.50502732	59.64299738	23.8315343	-0.946864832	0.008831198	NA	NA
PHC1	904.7628412	822.2098884	692.504273	614.190349	650.0916156	678.6761103	510.5440576	398.5162125	-0.450933409	0.000365493	1911	polyhomeotic homolog 1
M6PR	5764.75433	5897.017328	5858.471052	6561.976822	6331.377875	6565.93813	6621.565569	7657.866355	0.17246175	0.048236767	4074	mannose-6-phosphate receptor	cation dependent
A2M	23.15506797	152.6257877	217.7264127	57.51615308	14.03075429	32.41438139	115.7074149	17.21166366	-1.4196681	7.05E-05	2	alpha-2-macroglobulin
LOC642846	308.7342396	285.5579253	283.907569	355.3676601	199.9382487	227.9136191	195.6290314	297.8941788	-0.435247638	0.017410092	642846	DEAD/H (Asp-Glu-Ala-Asp/His) box polypeptide 11-like
DDX12P	613.1805037	509.5731943	522.7352199	819.6051815	397.5380383	365.67474	345.9293848	671.2548828	-0.494827957	0.00028229	440081	DEAD/H-box helicase 12	pseudogene
CLEC2B	56.60127727	41.8490063	58.02840514	70.86811719	133.2921658	97.24314417	76.34303665	100.6220337	0.830498101	0.009508882	9976	C-type lectin domain family 2 member B
MAGOHB	903.047651	728.6650508	977.3709891	1500.555351	1088.552687	948.1206556	1018.702395	1984.637218	0.277274028	0.021258996	55110	mago homolog B	exon junction complex subunit
DUSP16	1372.152176	1548.413233	1716.873475	1301.302964	2193.474588	1995.510354	2332.041198	1591.416902	0.444922244	1.60E-05	80824	dual specificity phosphatase 16
DDX47	10183.94193	10469.63669	9919.500265	10326.20363	10851.61922	11789.71828	12037.14973	11723.7909	0.18142314	0.037694404	51202	DEAD-box helicase 47
RPL13AP20	156.9399052	221.5535627	184.156261	107.842787	265.4151021	282.6128877	300.6007068	149.6090764	0.577314422	0.003402109	387841	ribosomal protein L13a pseudogene 20
GPRC5D	97.76584255	71.38948133	70.01774505	94.49082292	149.6613791	95.21724533	146.7217736	116.5097233	0.610959173	0.031721486	55507	G protein-coupled receptor class C group 5 member D
KIAA1467	764.9748382	923.1398448	683.3923746	730.2497293	577.5993851	694.883301	631.0229123	590.492461	-0.308393866	0.019614801	NA	NA
EMP1	13120.34759	14642.22879	11238.32765	16932.34464	27240.70946	30147.40059	28320.88088	25802.93178	1.009676071	1.51E-22	2012	epithelial membrane protein 1
ATF7IP	4357.440755	4724.014299	4266.286712	4140.135948	3111.319765	3674.98049	3326.886394	3507.207465	-0.361738014	3.04E-05	55729	activating transcription factor 7 interacting protein
PTPRO	415.0760333	562.4998788	417.2290287	226.9833899	238.522823	212.7193779	224.2576701	117.8336974	-1.013395442	1.27E-09	5800	protein tyrosine phosphatase receptor type O
EPS8	248.7025819	206.7833252	305.9679544	249.5790214	150.8306087	148.9035645	183.7004319	189.3283003	-0.585749078	0.002582543	2059	epidermal growth factor receptor pathway substrate 8
STRAP	14285.81934	14623.76599	13396.88841	16535.89401	16632.28999	17452.10553	15737.40129	20393.17349	0.25231027	0.001022762	11171	serine/threonine kinase receptor associated protein
RERGL	48.88292128	75.08204071	78.65006978	12.32488995	9.353836196	6.07769651	8.350019633	2.647948256	-2.964200834	8.80E-08	79785	RERG like
SLCO1B3	1035.974893	812.3630634	713.1259376	1404.01038	1166.891065	955.2113016	959.0593979	1537.133962	0.240297681	0.049866734	28234	solute carrier organic anion transporter family member 1B3
GOLT1B	1468.202829	1729.348643	1786.89122	1558.071504	1612.367514	2102.882993	2185.319424	1795.308917	0.228802532	0.02533171	51026	golgi transport 1B
ETNK1	2751.165113	2454.321134	2306.269424	2930.242585	3636.303821	2495.907367	3439.015229	3278.159941	0.292765144	0.013291653	55500	ethanolamine kinase 1
RASSF8	578.8766993	604.3488851	818.1525552	921.2855235	517.9686794	460.8919854	639.3729319	505.7581168	-0.442111855	0.003441404	11228	Ras association domain family member 8
ASUN	5723.589765	7106.945952	5072.929501	6329.858062	6165.347283	7799.710522	6372.25784	7402.339349	0.199174535	0.030121173	NA	NA
PPFIBP1	1923.585832	1689.961343	1488.116869	1598.127396	1415.936954	1382.675956	1273.974424	1387.524886	-0.290349216	0.005767204	8496	PPFIA binding protein 1
MRPS35	3948.367887	4053.199345	3668.738011	4492.422386	4355.379979	4864.183107	4446.981885	5229.697805	0.225456027	0.010222402	60488	mitochondrial ribosomal protein S35
PKP2	371.3386827	539.1136694	588.4368026	327.6366577	151.9998382	194.4862883	164.6146728	162.8488177	-1.409678361	9.52E-17	5318	plakophilin 2
ALG10B	316.4525956	320.0218129	257.0514476	276.2829496	197.5997896	240.0690122	244.5362893	169.4686884	-0.461025868	0.021376882	144245	ALG10 alpha-1	2-glucosyltransferase B
PLEKHA8P1	56.60127727	34.46388754	49.87565401	76.003488	122.7691001	144.8517668	116.9002749	83.41037005	1.125743346	0.000907876	51054	pleckstrin homology domain containing A8 pseudogene 1
ARID2	620.8988597	610.5031507	618.6499391	642.9484256	838.3375691	712.1034411	819.494784	908.2462517	0.390902555	0.001434202	196528	AT-rich interaction domain 2
SLC38A1	6471.412701	6316.738245	8796.818476	7156.652762	8051.314506	7449.230023	12071.74267	8629.663365	0.320459314	0.000109668	81539	solute carrier family 38 member 1
SLC38A2	36123.62123	39421.76393	36513.2949	31716.05013	45152.13655	42634.02807	43634.81688	40209.09426	0.258565341	0.001808547	54407	solute carrier family 38 member 2
VDR	101.196223	115.7001939	101.6696024	121.1947511	252.5535773	205.6287319	157.4575131	313.7818683	1.039457749	1.21E-06	7421	vitamin D receptor
ZNF641	224.6899189	240.0163596	245.5416813	239.3082798	128.6152477	186.382693	209.9433508	150.9330506	-0.506973661	0.017235052	121274	zinc finger protein 641
ADCY6	2120.832707	2238.921837	2119.235722	1722.40337	1856.736485	2071.481561	1691.475406	1320.002205	-0.252157647	0.016818881	112	adenylate cyclase 6
RND1	165.5158563	119.3927533	146.7495204	67.78689471	291.1381516	288.6905842	362.6294241	145.6371541	1.125008125	2.68E-09	27289	Rho family GTPase 1
KMT2D	2817.199937	3463.620698	2827.565923	2936.40503	4026.826482	3559.504256	3530.865445	3928.231237	0.323960294	0.002393455	8085	lysine methyltransferase 2D
TUBA1A	5968.004371	2611.870334	3257.743439	5141.533256	6389.839351	4200.701238	4211.988475	5657.341448	0.321184662	0.006095227	7846	tubulin alpha 1a
TUBA1C	15756.59496	11363.23606	10387.56409	23866.12231	20187.91697	13489.44741	11255.82647	33293.97739	0.300637105	0.000936603	84790	tubulin alpha 1c
C1QL4	1140.601496	1285.010664	908.7919649	564.8907892	872.2452253	876.2012469	611.9371531	345.5572474	-0.548433229	1.66E-06	338761	complement C1q like 4
LOC100335030	7.718355991	7.385118758	13.90763429	11.29781578	37.41534478	30.38848255	45.32867801	9.267818895	1.503460866	0.023236695	100335030	FGFR1 oncogene partner 2 pseudogene
KCNH3	1092.57617	1116.383786	796.5717433	667.5982054	908.4913405	937.9911615	616.7085929	556.0691337	-0.287682745	0.016241465	23416	potassium voltage-gated channel subfamily H member 3
TMBIM6	21604.53601	19213.6173	20223.13898	21067.34522	24524.58928	22782.24537	22224.17368	24599.4393	0.197042623	0.014331725	7009	transmembrane BAX inhibitor motif containing 6
ASIC1	1093.433765	1467.176927	1234.90201	874.0401121	825.4760443	1395.844299	1085.502552	558.717082	-0.319861887	0.017284115	41	acid sensing ion channel subunit 1
LIMA1	10328.01791	9763.126998	7129.341082	13432.07589	18921.6414	18186.49386	15275.76449	21022.0612	0.879117078	1.41E-24	51474	LIM domain and actin binding 1
LARP4	1800.949731	1825.355186	1842.521757	2237.994599	2576.981872	2186.957794	2564.648887	2957.758202	0.415134718	7.47E-06	113251	La ribonucleoprotein 4
ATF1	525.7058025	584.655235	586.9980818	625.4881648	792.7376176	802.2559394	867.2091819	778.4967872	0.483387145	6.38E-05	466	activating transcription factor 1
SLC11A2	1056.557176	1005.607004	1141.864733	1034.263681	872.2452253	831.6314725	991.2666164	843.3715194	-0.261521971	0.022817645	4891	solute carrier family 11 member 2
CSRNP2	1002.528684	923.1398448	1314.990801	897.6628178	2449.535854	2243.682962	2607.591845	1169.069155	0.989484882	4.54E-13	81566	cysteine and serine rich nuclear protein 2
SMAGP	849.8767541	1105.306107	891.5273154	1012.695124	1004.368162	1420.155085	1208.367127	1210.112353	0.325818919	0.003059655	57228	small cell adhesion glycoprotein
SCN8A	218.6867531	251.0940378	244.1029605	221.848019	164.861363	218.7970744	164.6146728	133.7213869	-0.471434628	0.024850666	6334	sodium voltage-gated channel alpha subunit 8
NR4A1	29164.23691	28337.93153	26812.48019	13782.30818	19963.4249	21083.52919	16090.48783	7816.743251	-0.631524865	2.19E-13	3164	nuclear receptor subfamily 4 group A member 1
KRT80	2696.279026	2113.374818	2918.205333	3775.52462	3918.088137	3178.635275	3000.042768	6235.918142	0.473256688	6.15E-05	144501	keratin 80
TNS2	1377.297747	1053.610276	1190.301666	883.2837795	1066.337326	732.3624295	767.0089463	685.8185982	-0.474106988	2.05E-05	23371	tensin 2
CSAD	604.6045526	465.2624818	694.4225673	545.3763801	521.4763679	396.0632226	554.6798756	350.8531439	-0.348006667	0.020015134	51380	cysteine sulfinic acid decarboxylase
SP1	2643.108129	2771.881241	2209.875131	2706.340417	1973.659437	2039.067179	1789.289921	2270.615629	-0.355561216	0.000114268	6667	Sp1 transcription factor
MAP3K12	1932.161783	1750.273146	1689.058206	1086.644464	1044.121965	1225.668796	1059.259633	658.0151415	-0.699088645	8.11E-12	7786	mitogen-activated protein kinase kinase kinase 12
CALCOCO1	1271.813548	1303.473461	1253.605381	1195.514325	1041.783506	1153.749388	1022.280975	710.9741067	-0.372813559	0.003914801	57658	calcium binding and coiled-coil domain 1
GDF11	337.8924734	284.3270722	356.323182	376.9362175	457.1687441	357.5711447	524.8583769	421.0237727	0.375473838	0.019206134	10220	growth differentiation factor 11
DNAJC14	965.652094	899.7536354	894.404757	888.4191503	786.89147	725.2717836	673.9658704	777.172813	-0.302670117	0.012216625	85406	DnaJ heat shock protein family (Hsp40) member C14
DGKA	392.7785604	322.4835191	244.1029605	191.0357942	225.6612982	210.693479	192.0504516	120.4816456	-0.604941402	0.001129263	1606	diacylglycerol kinase alpha
SUOX	928.7755043	663.4298351	691.5451258	681.9772437	659.4454518	579.4070673	503.3868979	554.7451596	-0.363520635	0.005505599	6821	sulfite oxidase
PA2G4	7669.47307	7246.032355	7877.955465	11238.24548	9340.974671	8848.11317	9028.756943	16298.12151	0.326548772	0.000267824	5036	proliferation-associated 2G4
ZC3H10	153.5095247	147.7023752	123.7299878	170.4943109	85.35375529	106.3596889	103.7788154	99.29805959	-0.584484988	0.024704836	84872	zinc finger CCCH-type containing 10
SMARCC2	3830.019762	3793.489336	3344.54626	4082.619795	3211.873504	3181.674123	2742.385019	3630.337059	-0.24090735	0.006536732	6601	SWI/SNF related	matrix associated	actin dependent regulator of chromatin subfamily c member 2
PAN2	1123.449594	1265.317014	1426.731449	979.8287508	814.9529786	883.2918929	1038.981014	564.0129785	-0.55444118	6.25E-07	9924	poly(A) specific ribonuclease subunit PAN2
STAT2	1529.949676	1293.626636	1334.173745	990.0994924	900.3067339	940.0170603	831.4233835	680.5227017	-0.61375575	6.70E-09	6773	signal transducer and activator of transcription 2
GLS2	45.45254084	62.77350945	53.23266918	56.48907892	21.04613144	19.24603895	22.664339	34.42332732	-1.184908044	0.006208784	27165	glutaminase 2
ATP5B	31152.14238	26913.83446	23729.78112	31054.61437	34299.3481	30784.54578	25060.79464	41454.95392	0.206985072	0.028829853	NA	NA
PTGES3	11967.73976	11476.47455	10701.20523	16358.21018	15177.76846	15144.60675	13841.94683	21026.03312	0.369064209	3.17E-07	10728	prostaglandin E synthase 3
STAT6	4762.225647	3687.635967	4158.862227	3890.556926	4001.103433	3233.334544	3594.087022	3106.043304	-0.243873684	0.005601611	6778	signal transducer and activator of transcription 6
LRP1	4860.849084	5942.558894	5264.279366	3533.135118	3840.918988	4170.312756	4117.752539	1490.794868	-0.606483466	8.47E-06	4035	LDL receptor related protein 1
DTX3	1142.316687	1318.243698	1055.541485	997.2890115	927.1990129	1177.047224	900.6092604	741.4255116	-0.278092378	0.0177735	196403	deltex E3 ubiquitin ligase 3
ARHGEF25	1728.911742	1564.414324	1481.882412	1057.886387	1304.860149	1499.165139	1211.945707	597.1123317	-0.388217967	0.004612245	115557	Rho guanine nucleotide exchange factor 25
LOC101927583	47.16773106	70.1586282	67.14030347	46.2183373	17.53844287	16.20719069	19.08575916	19.85961192	-1.65182475	0.000119592	101927583	uncharacterized LOC101927583
Mar-09	239.2690357	294.1738972	258.969742	178.7109042	154.3382972	210.693479	183.7004319	97.97408546	-0.607742028	0.00206442	NA	NA
USP15	1258.092027	1155.771086	1055.541485	1305.41126	1396.060052	1258.083178	1398.031859	1563.613445	0.235677586	0.042377191	9958	ubiquitin specific peptidase 15
SRGAP1	2181.72196	3015.59016	2155.203741	1965.819946	2649.474103	3250.554684	3231.457598	2171.31757	0.2802981	0.0147834	57522	SLIT-ROBO Rho GTPase activating protein 1
XPOT	6239.862021	7041.710736	7987.777819	7324.065851	6648.239076	7748.050101	10413.66734	8397.967893	0.202860685	0.032999283	11260	exportin for tRNA
TBK1	948.5001918	1062.226248	986.9624611	1201.67677	1231.198689	1223.642897	1242.960065	1427.24411	0.290752217	0.007540448	29110	TANK binding kinase 1
MSRB3	465.6741448	402.4889723	404.2805416	494.022672	369.4765297	298.8200784	305.3721466	387.9244195	-0.378774841	0.012167285	253827	methionine sulfoxide reductase B3
LLPH	1177.478086	972.3739698	1070.88784	1632.020844	1399.567741	1328.989637	1331.231702	2138.218216	0.350240976	0.000573384	84298	LLP homolog	long-term synaptic facilitation factor
DYRK2	764.1172431	862.8280416	809.999804	756.9536576	1031.260441	1159.827084	1033.016715	1089.630707	0.432885577	6.03E-05	8445	dual specificity tyrosine phosphorylation regulated kinase 2
RAP1B	2216.025765	1852.433955	1953.782831	3088.412006	2571.135724	2159.60816	2451.327192	3352.302492	0.220332217	0.025592766	5908	RAP1B	member of RAS oncogene family
MDM2	2935.548062	2137.991881	3027.068539	1499.528277	3484.303983	2810.934636	3477.186747	1844.29596	0.283957577	0.002250548	4193	MDM2 proto-oncogene
FRS2	682.6457077	599.4254725	750.0531045	496.0768204	922.5220948	931.9134649	1092.659712	791.7365285	0.56974061	4.02E-07	10818	fibroblast growth factor receptor substrate 2
CCT2	8083.691508	7340.808046	7545.610963	11298.84286	10482.14269	9955.266884	9328.16479	16000.22734	0.405558198	1.75E-07	10576	chaperonin containing TCP1 subunit 2
RAB21	1132.88314	1088.074164	1208.525463	1383.468897	1344.613953	1298.601154	1466.024876	1692.038935	0.268065254	0.009514059	23011	RAB21	member RAS oncogene family
BBS10	720.3798925	609.2722976	569.2538587	654.2462413	453.6610555	471.0214796	480.7225589	581.2246421	-0.362835141	0.013999879	79738	Bardet-Biedl syndrome 10
SYT1	504.2659248	344.6388754	407.6375568	325.5825094	383.507284	276.5351912	344.7365249	209.1879122	-0.391697425	0.018948943	6857	synaptotagmin 1
PAWR	427.0823648	780.3608821	638.7920302	807.2802915	340.2457916	573.3293708	601.2014136	549.4492631	-0.352185469	0.015240584	5074	pro-apoptotic WT1 regulator
CCDC59	1370.436986	1321.936258	1479.484544	1566.288097	1731.628926	1670.353591	1797.639941	1811.196607	0.291268036	0.003336795	29080	coiled-coil domain containing 59
MGAT4C	48.02532617	35.69474066	45.07991805	16.4331866	10.52306572	23.29783662	14.31431937	9.267818895	-1.329572534	0.021467809	25834	MGAT4 family member C
C12orf29	319.025381	280.6345128	381.261009	388.2340333	443.1379898	415.3092615	427.0438612	463.3909447	0.360558943	0.027590309	91298	chromosome 12 open reading frame 29
KITLG	154.3671198	96.00654386	140.0354901	99.62619374	114.5844934	55.71221801	63.22157722	39.71922384	-0.901409123	0.002010763	4254	KIT ligand
DUSP6	396.2089409	536.6519631	582.6819194	433.4252965	226.8305278	452.78839	422.2724214	376.0086523	-0.42508731	0.009682631	1848	dual specificity phosphatase 6
BTG1	603.7469575	786.5151478	1109.733302	790.8471049	1246.398673	1207.435707	1857.282938	1125.378009	0.729469872	2.11E-10	694	BTG anti-proliferation factor 1
NUDT4	939.0666456	988.3750605	1055.541485	1359.846191	1664.982843	1249.979582	1450.517696	1793.984943	0.506169314	9.75E-06	11163	nudix hydrolase 4
UBE2N	2009.345343	1648.112336	1824.777534	2396.16402	2139.69003	1954.992378	2074.383449	3129.874838	0.226979186	0.031133666	7334	ubiquitin conjugating enzyme E2 N
TMCC3	22.29747286	36.92559379	27.81526858	23.62270573	4.676918098	8.103595347	8.350019633	6.619870639	-1.997855715	0.002340187	57458	transmembrane and coiled-coil domain family 3
FGD6	427.0823648	496.0338099	505.4705704	581.3239758	947.0759149	943.0559085	1097.431152	767.9049942	0.902678379	1.09E-10	55785	FYVE	RhoGEF and PH domain containing 6
METAP2	6068.342999	5878.554532	5432.130125	6185.040605	7355.622939	7180.798427	6786.180242	7799.531587	0.3054891	8.87E-05	10988	methionyl aminopeptidase 2
SNRPF	1028.256537	760.6672321	855.5592957	1280.76148	1201.967951	933.9393638	1016.316675	1421.948213	0.229162011	0.04798624	6636	small nuclear ribonucleoprotein polypeptide F
CDK17	439.0886964	448.030538	468.5434035	452.9397055	523.814827	564.2128261	644.1443717	540.1814442	0.327286847	0.020857356	5128	cyclin dependent kinase 17
SLC9A7P1	144.9335736	105.8533689	134.2806069	115.0323062	84.18452576	83.06185231	76.34303665	92.67818895	-0.570189769	0.044569006	121456	solute carrier family 9 member 7 pseudogene 1
IKBIP	1178.335681	972.3739698	1231.544995	1404.01038	1421.783102	1170.969528	1519.703573	1678.799194	0.275325533	0.007625636	121457	IKBKB interacting protein
GOLGA2P5	232.4082748	225.2461221	254.6535796	158.169421	119.2614115	149.9165139	137.178894	91.35421482	-0.809023316	7.52E-05	55592	GOLGA2 pseudogene 5
UTP20	1373.009771	1392.094886	1512.095549	2154.801592	1818.151911	1627.809715	1977.761793	2703.555169	0.337149478	0.000427027	27340	UTP20 small subunit processome component
GNPTAB	993.0951375	880.0599854	980.7280043	1016.803421	792.7376176	735.4012778	808.7590445	879.1188209	-0.268317413	0.022898757	79158	N-acetylglucosamine-1-phosphate transferase subunits alpha and beta
TDG	946.7850016	796.3619728	834.937631	892.527447	1044.121965	908.6156283	953.0950981	1276.311059	0.259337293	0.04488866	6996	thymine DNA glycosylase
TXNRD1	35613.35214	39171.90075	35853.8812	43664.00386	53078.34349	55936.07983	56338.77532	57230.10565	0.533049508	2.44E-12	7296	thioredoxin reductase 1
EID3	271.0000548	299.0973097	354.8844612	349.2052152	606.8301232	593.5883592	776.5518259	480.6026084	0.940852245	3.87E-10	493861	EP300 interacting inhibitor of differentiation 3
CHST11	170.6614269	177.2428502	188.9519969	206.4419066	93.53836196	105.3467395	76.34303665	127.1015163	-0.903921136	7.32E-05	50515	carbohydrate sulfotransferase 11
TCP11L2	100.3386279	93.5448376	74.33390742	94.49082292	71.323001	69.89350987	45.32867801	31.77537907	-0.770726504	0.026533217	255394	t-complex 11 like 2
CRY1	957.0761429	1005.607004	1003.267963	1340.331782	2186.459211	2174.802401	1782.132762	1603.332669	0.849437356	1.08E-09	1407	cryptochrome circadian regulator 1
SELPLG	15.43671198	25.84791565	25.8969742	16.4331866	155.5075268	125.6057279	127.6360144	42.36717209	2.355853774	2.76E-11	6404	selectin P ligand
CORO1C	6913.074183	6044.719704	5423.977373	8628.450037	8896.667452	8154.242818	7203.681223	12083.91186	0.422806114	1.65E-08	23603	coronin 1C
SSH1	2778.608157	3702.406204	2883.676034	2493.736066	4697.964229	5094.122625	5005.24034	3468.812215	0.623430388	1.50E-11	54434	slingshot protein phosphatase 1
FAM222A	123.4936959	112.0076345	178.8809514	215.6855741	420.9226288	282.6128877	286.2863874	444.855307	1.197009237	1.10E-09	84915	family with sequence similarity 222 member A
TRPV4	322.4557614	353.2548473	232.1136206	237.2541315	279.4458564	213.7323273	134.7931741	197.272145	-0.493025772	0.014048988	59341	transient receptor potential cation channel subfamily V member 4
C12orf76	405.6424871	412.3357973	375.9856994	353.3135118	268.9227906	384.920779	304.1792866	219.7797052	-0.414381159	0.020403347	400073	chromosome 12 open reading frame 76
ATP2A2	8451.59981	9284.325132	12628.13194	10534.69968	12301.46383	11401.75865	16764.4537	15716.89687	0.456017048	2.53E-08	488	ATPase sarcoplasmic/endoplasmic reticulum Ca2+ transporting 2
PPTC7	633.7627864	721.2799321	682.4332274	745.6558418	831.3221919	807.3206865	780.1304057	901.6263811	0.25505086	0.048302394	160760	protein phosphatase targeting COQ7
ACAD10	1503.364228	1317.012845	1566.287365	1114.375466	1136.491098	1072.713434	1163.038449	767.9049942	-0.415249719	6.44E-05	80724	acyl-CoA dehydrogenase family member 10
NAA25	1449.335736	1917.669171	1501.54493	1828.192009	1756.182746	1924.603895	2024.283331	2131.598346	0.234460633	0.044081379	80018	N-alpha-acetyltransferase 25	NatB auxiliary subunit
PTPN11	5681.567605	6178.882694	6095.859982	7565.428279	6600.300666	6654.06473	7491.160471	8916.965751	0.214696339	0.013727332	5781	protein tyrosine phosphatase non-receptor type 11
SLC8B1	589.1678407	627.7350945	524.1739407	430.344074	426.7687764	521.6689505	390.0652029	348.2051956	-0.366992273	0.009770585	80024	solute carrier family 8 member B1
MED13L	1171.47492	1234.545686	1108.774154	1234.543143	1448.675381	1410.02559	1706.982585	1390.172834	0.325206528	0.00729103	23389	mediator complex subunit 13L
LINC00173	71.18039414	67.69692195	39.32503489	46.2183373	25.72304954	31.40143197	34.59293848	2.647948256	-1.415538192	0.008126933	100287569	long intergenic non-protein coding RNA 173
TAOK3	758.1140774	862.8280416	651.2609437	705.5999494	826.6452738	964.3278463	1016.316675	842.0475453	0.297735616	0.03585373	51347	TAO kinase 3
MSI1	275.2880304	278.1728066	277.6731122	150.9799018	184.7382649	221.8359226	203.979051	60.90280988	-0.623337164	0.004860732	4440	musashi RNA binding protein 1
TRIAP1	657.7754495	612.9648569	680.5149331	854.525703	889.7836682	1004.845823	868.4020418	1167.745181	0.485659009	3.48E-05	51499	TP53 regulated inhibitor of apoptosis 1
DYNLL1	5000.637087	3779.949951	4756.410927	6584.572454	7403.561349	6748.269025	6745.623004	9544.529488	0.609550176	9.37E-13	8655	dynein light chain LC8-type 1
P2RX4	1053.98439	1051.14857	1137.54857	875.0671862	879.2606024	911.6544766	893.4521007	656.6911674	-0.306304568	0.008558225	5025	purinergic receptor P2X 4
KDM2B	1275.243929	1339.168202	1101.580551	1129.781578	995.0143254	983.5738853	855.2805824	1142.589672	-0.28884426	0.023798401	84678	lysine demethylase 2B
WDR66	5.145570661	4.923412506	4.316162366	10.27074162	22.21536097	20.25898837	31.01435864	22.50756017	2.036699238	0.003833389	NA	NA
BCL7A	590.8830309	690.5086039	563.9785492	391.3152558	356.615005	436.5811993	385.2937631	389.2483936	-0.492682524	0.002632855	605	BAF chromatin remodeling complex subunit BCL7A
B3GNT4	117.4905301	150.1640814	120.3729727	46.2183373	156.6767563	207.6546308	177.7361322	68.84665465	0.500666712	0.045615839	79369	UDP-GlcNAc:betaGal beta-1	3-N-acetylglucosaminyltransferase 4
CLIP1	3160.237981	3173.13936	3546.926318	3076.087116	6146.63961	4813.535636	6280.407624	3764.058445	0.670810792	9.96E-10	6249	CAP-Gly domain containing linker protein 1
ZCCHC8	1136.313521	1096.690136	1246.411777	953.1248225	1386.706216	1524.488875	1596.04661	1248.507603	0.376581397	0.000217893	55596	zinc finger CCHC-type containing 8
RSRC2	2927.829706	3005.743335	2208.915984	3246.581427	3096.119781	3355.901423	2476.377251	4521.371647	0.220812577	0.04397804	65117	arginine and serine rich coiled-coil 2
TMED2	5733.880906	5146.196921	6566.32168	6653.386423	6481.039254	6202.289289	7258.552781	8290.725989	0.226763867	0.008920046	10959	transmembrane p24 trafficking protein 2
TCTN2	957.0761429	605.5797382	762.0424444	686.0855404	610.3378118	502.4229115	458.0582199	455.4471	-0.563461416	1.78E-05	79867	tectonic family member 2
UBC	35883.4946	39105.43468	37803.34787	38289.32477	45485.36696	51218.77439	42434.79978	54649.68008	0.352825265	3.54E-05	7316	ubiquitin C
DHX37	1944.168115	2386.624212	2337.441708	2670.392822	2339.628279	2565.800877	2544.370268	4089.756081	0.277416957	0.019737777	57647	DEAH-box helicase 37
RAN	15501.88921	12791.02569	12578.25628	19841.01867	18040.04233	15350.23549	14127.04036	25425.59915	0.251837774	0.001972979	5901	RAN	member RAS oncogene family
MMP17	216.9715629	455.4156568	336.6606646	194.1170167	167.199822	299.8330279	268.3934882	123.1295939	-0.485034871	0.008387522	4326	matrix metallopeptidase 17
POLE	2759.741064	2435.858337	2559.484283	3835.094922	2407.443591	1810.140611	1797.639941	4129.475305	-0.25563987	0.048315991	5426	DNA polymerase epsilon	catalytic subunit
GOLGA3	1539.383223	2153.992971	2113.001265	1788.136116	2056.674734	2477.674277	2700.634921	2261.34781	0.328048158	0.000511412	2802	golgin A3
PSPC1	2001.626987	2315.234731	3183.889105	2611.849595	3191.996602	3012.51157	3631.06568	2891.559495	0.346579421	0.002302572	55269	paraspeckle component 1
ZMYM2	1491.357897	1587.800533	1488.596443	1511.853167	2113.96698	1732.143505	2283.13394	1692.038935	0.354500601	0.00337169	7750	zinc finger MYM-type containing 2
LATS2	2669.693578	3751.640329	3552.201627	2291.402456	3776.611364	3892.764615	4517.360621	2357.997922	0.236764701	0.044233588	26524	large tumor suppressor kinase 2
SAP18	6367.643693	5680.387178	5629.234873	6275.423131	8935.252026	7913.160857	7988.583069	9674.278952	0.524093013	3.13E-12	10284	Sin3A associated protein 18
SACS	1656.016158	2057.986427	1784.972925	2603.633001	2883.320007	2241.657063	2866.442454	2743.274393	0.421283447	0.002425541	26278	sacsin molecular chaperone
SPATA13	597.7437918	680.6617789	605.2218784	692.2479853	1477.906119	1629.835614	1419.503338	1527.866144	1.23448281	1.09E-38	221178	spermatogenesis associated 13
CENPJ	756.3988871	665.8915414	654.6179589	927.4479685	578.7686146	527.746647	434.2010209	920.1620189	-0.328806088	0.024965106	55835	centromere protein J
RNF6	1777.794663	2033.369365	2012.770383	1930.899425	2814.335465	3173.570528	3010.778508	2777.69772	0.602665761	4.03E-13	6049	ring finger protein 6
USP12	2782.896132	2477.707343	2339.360002	3035.004149	5301.286664	4988.775886	4681.975294	4661.712904	0.8902719	8.75E-23	219333	ubiquitin specific peptidase 12
SNORD102	47.16773106	32.00218129	31.65185735	36.97466984	17.53844287	10.12949418	11.92859948	18.53563779	-1.366570569	0.010027815	26771	small nucleolar RNA	C/D box 102
SNORA27	50.5981115	32.00218129	32.13143095	29.7851507	22.21536097	8.103595347	10.73573953	15.88768953	-1.393622734	0.010974631	619499	small nucleolar RNA	H/ACA box 27
RASL11A	759.8292676	512.0349006	524.6535143	847.3361838	1306.029379	940.0170603	932.816479	1337.213869	0.78506951	4.25E-14	387496	RAS like family 11 member A
POMP	3827.446977	3157.138269	3261.580028	4225.383103	4412.672226	4118.652335	4072.423861	5787.090913	0.340614327	0.000101388	51371	proteasome maturation protein
MTUS2-AS1	0.85759511	4.923412506	5.754883155	1.027074162	21.04613144	21.27193779	62.02871727	1.323974128	2.981316808	0.000472948	100874107	MTUS2 antisense RNA 1
SLC7A1	2701.424597	3649.47952	5006.268771	3888.502778	3839.749758	3714.485517	5785.370746	5846.669749	0.332394872	0.0039996	6541	solute carrier family 7 member 1
UBL3	456.2405986	528.0359912	480.5327434	487.8602271	530.8302041	671.5854644	653.6872513	558.717082	0.303649181	0.032022594	5412	ubiquitin like 3
HMGB1	19035.18106	13024.88778	12424.31316	25281.4305	23498.00575	15062.55785	13667.78928	34996.60812	0.280323495	0.001745849	3146	high mobility group box 1
USPL1	612.3229086	832.0567134	635.9145886	483.7519304	986.8297187	1295.562306	1096.238292	983.712777	0.78121532	2.96E-12	10208	ubiquitin specific peptidase like 1
HSPH1	9589.628521	11563.86512	9676.356451	18586.96111	32584.08839	36280.80932	29838.19873	34486.87808	1.484229864	1.01E-36	10808	heat shock protein family H (Hsp110) member 1
N4BP2L1	169.8038318	262.1717159	139.0763429	88.32837795	94.70759149	186.382693	130.0217343	41.04319796	-0.5968986	0.025614547	90634	NEDD4 binding protein 2 like 1
N4BP2L2-IT2	22.29747286	19.69365002	29.25398937	20.54148324	4.676918098	3.038848255	8.350019633	9.267818895	-1.92883768	0.008785259	116828	N4BPL2 intronic transcript 2
NBEA	2302.642871	1963.210737	1953.782831	2306.808568	2191.136129	1662.249996	1683.125386	1782.069176	-0.223959773	0.036239182	26960	neurobeachin
POSTN	54.88608705	35.69474066	41.24332928	20.54148324	12.86152477	22.28488721	10.73573953	19.85961192	-1.190762932	0.043315831	10631	periostin
UFM1	1444.190165	1432.713039	1745.168317	1549.854911	1714.090483	2061.352066	2359.476976	1926.382356	0.380608357	0.000123206	51569	ubiquitin fold modifier 1
ELF1	964.7944989	1005.607004	1021.012186	952.0977484	1807.628845	1613.628424	1648.532448	1083.010837	0.620039582	8.33E-07	1997	E74 like ETS transcription factor 1
NAA16	443.3766719	408.643238	484.8489058	495.0497462	535.5071222	589.5365615	604.7799934	693.762443	0.400098634	0.00337169	79612	N-alpha-acetyltransferase 16	NatA auxiliary subunit
RGCC	19.72468753	30.77132816	38.8454613	43.13711481	83.01529624	84.07480173	48.90725785	52.95896511	1.019183408	0.021252423	28984	regulator of cell cycle
NUFIP1	787.2723111	930.5249635	923.6587463	976.7475283	1072.183474	1245.927785	1147.53127	1190.252741	0.365761382	0.000711664	26747	nuclear FMR1 interacting protein 1
SPERT	206.6804215	203.0907659	161.6163019	104.7615645	130.9537067	177.2661482	108.5502552	68.84665465	-0.502208671	0.04013113	NA	NA
KPNA3	2731.440426	2749.725884	2947.459322	3445.833814	3004.919878	3201.933112	3528.479725	4336.015269	0.237444568	0.010153256	3839	karyopherin subunit alpha 3
DLEU7	33.4462093	32.00218129	27.33569499	25.67685406	3.507688574	21.27193779	8.350019633	5.295896511	-1.833997228	0.006906356	220107	deleted in lymphocytic leukemia 7
RNASEH2B	487.9716177	425.8751817	477.6553018	714.8436169	579.9378442	504.4488104	573.7656348	922.8099671	0.282781573	0.037393412	79621	ribonuclease H2 subunit B
INTS6	1400.452815	1483.178017	1502.504077	1330.06104	2110.459292	2227.475771	2196.055164	1696.010858	0.520330119	3.04E-08	26512	integrator complex subunit 6
SUGT1	2285.490968	2241.383543	2006.056353	2826.508094	3161.596634	2935.527415	2778.170818	3732.283066	0.432242234	1.98E-07	10910	SGT1 homolog	MIS12 kinetochore complex assembly cochaperone
PCDH17	66.89241859	70.1586282	60.42627313	49.29955979	26.89227906	12.15539302	11.92859948	21.18358605	-1.823894134	3.13E-05	27253	protocadherin 17
PCDH9	914.1963874	633.8893601	617.690792	463.2104472	619.691648	337.3121563	269.5863482	313.7818683	-0.805172904	4.43E-08	5101	protocadherin 9
DIS3	1968.180778	2120.759937	2042.024373	2046.958805	2699.750972	2877.789298	2773.399378	2838.60053	0.452347157	5.60E-08	22894	DIS3 homolog	exosome endoribonuclease and 3'-5' exoribonuclease
KLF5	44.59494573	51.69583131	47.95735962	39.02881816	249.0458887	160.0460081	187.2790118	135.045361	1.977929132	7.94E-16	688	Kruppel like factor 5
UCHL3	519.7026367	419.7209161	404.7601152	660.4086863	564.7378603	571.303472	520.0869371	891.034588	0.339384106	0.015355073	7347	ubiquitin C-terminal hydrolase L3
LMO7	772.6931942	497.2646631	477.6553018	497.1038945	602.1532051	435.5682499	348.3151047	409.1080055	-0.323233806	0.025259528	4008	LIM domain 7
MYCBP2	1267.525573	1520.103611	1254.564528	1988.415578	1853.228796	1639.965108	2051.71911	2091.879122	0.361097043	0.007612485	23077	MYC binding protein 2
RNF219	200.6772558	162.4726127	214.3693975	221.848019	274.7689383	242.094911	292.2506872	304.5140494	0.481128517	0.007905595	NA	NA
NDFIP2	1304.402163	1186.542414	1303.001461	1324.925669	1025.414293	1056.506243	1068.802513	1110.814293	-0.264147289	0.016843597	54602	Nedd4 family interacting protein 2
SPRY2	11775.63846	10789.65851	12269.41089	7781.113853	9739.681939	9553.125965	9890.001825	6991.907369	-0.229064565	0.006302822	10253	sprouty RTK signaling antagonist 2
DNAJC3	771.8355991	848.0578041	1901.988883	956.206045	917.8451767	1049.415597	2815.149476	1289.550801	0.393521339	0.000281743	5611	DnaJ heat shock protein family (Hsp40) member C3
MBNL2	2297.4973	2798.960009	2825.168055	2643.688894	4483.995227	4462.042188	5227.11229	3730.959092	0.756601164	4.36E-15	10150	muscleblind like splicing regulator 2
RAP2A	667.2089957	600.6563257	791.7760074	771.3326958	804.4299129	799.2170911	1097.431152	917.5140706	0.35210003	0.003374696	5911	RAP2A	member of RAS oncogene family
ZIC2	254.7057477	278.1728066	392.7707753	297.851507	512.1225317	516.6042034	487.8797186	373.3607041	0.632296849	0.000275061	7546	Zic family member 2
EFNB2	25.7278533	51.69583131	36.44759331	48.27248562	651.2608452	393.0243743	471.1796793	399.8401866	3.570641988	7.65E-52	1948	ephrin B2
ABHD13	485.3988323	519.4200193	622.0069543	537.1597868	637.2300909	638.1581336	737.1874476	609.0280988	0.278935618	0.041461787	84945	abhydrolase domain containing 13
IRS2	1782.940234	2501.093553	2123.072311	1471.797274	3242.273471	2999.343228	3841.009031	2303.714982	0.657794777	4.78E-09	8660	insulin receptor substrate 2
COL4A1	1332.702801	1286.241517	1136.589423	1074.319574	1151.691082	924.822819	974.5665772	942.669579	-0.273901071	0.020364303	1282	collagen type IV alpha 1 chain
COL4A2	3120.788606	3656.864638	3806.375633	2342.756164	2647.135643	2988.200784	3099.050144	1731.758159	-0.313989071	0.000492282	1284	collagen type IV alpha 2 chain
ING1	1145.747067	1550.874939	1488.116869	1393.739638	2623.751053	2895.009438	2484.727271	2208.388845	0.874394635	5.71E-17	3621	inhibitor of growth family member 1
LINC00346	459.670979	324.9452254	498.2769665	553.5929734	861.7221596	967.3666946	1332.424561	669.9309087	1.04626232	0.002144293	NA	NA
ANKRD10	782.1267404	875.1365729	908.3123913	1051.723942	1313.044756	1148.68464	1382.524679	1322.650154	0.52025313	4.83E-06	55608	ankyrin repeat domain 10
MCF2L	542.8577047	529.2668443	430.1775158	240.335354	376.4919069	416.322211	368.5937238	96.65011133	-0.562481331	0.003817548	23263	MCF.2 cell line derived transforming sequence like
PROZ	20.58228264	17.23194377	19.66251745	16.4331866	46.76918098	55.71221801	48.90725785	42.36717209	1.382869244	0.00186307	8858	protein Z	vitamin K dependent plasma glycoprotein
CUL4A	3021.307573	3394.692923	3175.256781	3905.963039	4061.903368	4023.43509	3901.844889	4684.220464	0.307880088	0.000389707	8451	cullin 4A
LOC101928841	61.74684793	94.77569073	93.03727767	56.48907892	332.061185	288.6905842	252.8863089	164.1727919	1.750758087	1.56E-15	NA	NA
GAS6	1211.781891	1137.308289	1280.941076	1052.751016	1026.583523	907.6026789	920.8878795	737.4535892	-0.3875832	0.000565681	2621	growth arrest specific 6
TTC5	682.6457077	652.352157	460.3906524	575.1615308	463.0148917	483.1768726	419.8867015	495.1663238	-0.3363116	0.02484077	91875	tetratricopeptide repeat domain 5
RPPH1	154.3671198	116.931047	123.2504142	133.5196411	295.8150697	292.7423819	304.1792866	205.2159898	1.051785354	7.40E-08	85495	ribonuclease P RNA component H1
TEP1	1668.880084	1387.171473	1432.006758	1515.961463	1548.05989	1136.529247	1142.75983	1030.051871	-0.317665862	0.00661453	7011	telomerase associated protein 1
PNP	6269.020255	6176.420988	5672.87607	5632.474706	9836.72799	9270.513077	9099.13568	9431.991687	0.665304653	1.27E-19	4860	purine nucleoside phosphorylase
ARHGEF40	1334.417991	1052.379423	1038.756409	977.7746024	1052.306572	854.9293091	727.644568	901.6263811	-0.319529177	0.008611765	55701	Rho guanine nucleotide exchange factor 40
LINC00641	646.626713	649.8904507	644.5469133	328.6637319	924.8605539	876.2012469	1247.731505	321.7257131	0.485432117	0.002965201	283624	long intergenic non-protein coding RNA 641
HNRNPC	28099.10378	26607.35203	21789.90592	32855.07538	32773.50357	31140.09102	24310.48573	40532.14395	0.227470406	0.003969006	3183	heterogeneous nuclear ribonucleoprotein C
SALL2	2023.92446	2188.456859	1733.65855	1400.929157	1113.106507	1384.701855	1072.381093	708.3261584	-0.796383832	5.50E-16	6297	spalt like transcription factor 2
HAUS4	1579.690193	1559.490911	1640.141699	1232.488995	1265.106346	1481.944999	1439.781957	860.5831831	-0.271654228	0.024368844	54930	HAUS augmin like complex subunit 4
HOMEZ	957.933738	882.5216916	762.0424444	573.1073825	613.8455004	634.1063359	583.3085144	480.6026084	-0.442914831	0.000509733	57594	homeobox and leucine zipper encoding
SLC22A17	876.4622026	1321.936258	1296.287431	809.3344398	851.1990938	1130.451551	1104.588311	479.2786343	-0.305497635	0.037458713	51310	solute carrier family 22 member 17
NGDN	1174.905301	1090.53587	1188.862945	1487.203387	1521.167611	1514.359381	1319.303102	1975.369399	0.350506009	0.001108717	25983	neuroguidin
THTPA	377.3418485	316.3292535	444.5647237	422.1274807	301.6612173	275.5222418	366.2080039	278.0345668	-0.349764249	0.040717813	79178	thiamine triphosphatase
ZFHX2	422.7943893	577.2701163	443.6055765	286.5536913	343.7534802	349.4675494	353.0865445	182.7084296	-0.494702181	0.002359852	85446	zinc finger homeobox 2
AP1G2	1784.655424	1565.645177	1481.402839	1536.502947	1276.798641	1052.454446	1085.502552	1004.896363	-0.528275062	3.90E-08	8906	adaptor related protein complex 1 subunit gamma 2
LOC102724814	101.196223	126.777872	174.564789	114.005232	64.30762385	71.91940871	102.5859555	51.63499099	-0.837501047	0.001709087	NA	NA
DHRS4-AS1	476.8228812	414.7975036	405.2396888	439.5877414	387.0149726	331.2344598	275.5506479	346.8812215	-0.380945318	0.014915757	55449	DHRS4 antisense RNA 1
LRRC16B	123.4936959	190.7822346	159.2184339	108.8698612	95.87682101	114.4632843	114.514555	48.98704273	-0.661099313	0.012681272	NA	NA
RNF31	2854.076527	2412.472128	2558.525136	2063.391992	2219.197638	1828.3737	2021.897611	1943.59402	-0.298196099	0.003467573	55072	ring finger protein 31
DHRS1	688.6488734	459.1082161	538.081575	576.188605	533.1686632	409.231565	372.1723036	413.0799279	-0.388070728	0.007291251	115817	dehydrogenase/reductase 1
NOP9	1509.367394	1564.414324	1827.654975	1664.887217	1157.537229	1181.099022	1411.153318	1558.317548	-0.314277295	0.00403621	161424	NOP9 nucleolar protein
LTB4R2	150.9367394	244.9397721	226.838311	215.6855741	79.50760767	100.2819924	106.1645353	124.453568	-1.028242667	1.03E-06	56413	leukotriene B4 receptor 2
LTB4R	742.6773654	1111.460373	1106.85586	997.2890115	479.384105	503.435861	614.322873	603.7322023	-0.838055296	5.06E-12	1241	leukotriene B4 receptor
NYNRIN	261.5665086	240.0163596	181.2788194	130.4384186	208.1228554	200.5639848	126.4431544	63.55075814	-0.506133678	0.030515744	57523	NYN domain and retroviral integrase containing
LOC101927045	250.4177722	173.5502908	193.2681593	171.5213851	173.0459696	124.5927785	151.4932133	96.65011133	-0.539088338	0.015135679	101927045	uncharacterized LOC101927045
HECTD1	5231.330172	5505.606034	4999.075167	6234.340165	6500.916156	5829.523903	6742.044424	6707.252932	0.233688482	0.021292039	25831	HECT domain E3 ubiquitin protein ligase 1
ARHGAP5-AS1	77.18355991	87.39057197	143.8720789	251.6331697	121.5998705	191.4474401	183.7004319	327.0216096	0.609960591	0.008387522	84837	ARHGAP5 antisense RNA 1 (head to head)
ARHGAP5	1156.038208	1211.159476	1633.427669	2091.122994	1415.936954	1652.120501	1927.661675	2587.045446	0.320314309	0.001189182	394	Rho GTPase activating protein 5
SPTSSA	2139.6998	1949.671352	2101.971072	2773.100238	3187.319684	3055.055446	2960.67839	3309.93532	0.492675199	3.15E-07	171546	serine palmitoyltransferase small subunit A
BAZ1A	3794.858362	3054.97746	3226.091582	4943.307943	6623.685256	4659.567325	5618.370353	7089.881455	0.683736412	6.65E-16	11177	bromodomain adjacent to zinc finger domain 1A
NFKBIA	7622.305339	8195.020115	9048.594614	6753.012617	6569.900698	6913.379781	6441.443717	5355.475347	-0.321286844	0.000239665	4792	NFKB inhibitor alpha
TRAPPC6B	1090.86098	798.823679	911.6694064	1067.130055	1166.891065	1077.778181	1176.159908	1253.803499	0.281425719	0.019162679	122553	trafficking protein particle complex subunit 6B
FBXO33	1475.063589	1381.017208	1179.751047	1716.240925	1890.644141	1752.402494	1429.046217	1989.933114	0.297826875	0.002697226	254170	F-box protein 33
C14orf28	106.3417937	148.9332283	103.1083232	84.2200813	68.98454195	83.06185231	82.30733638	55.60691337	-0.59660925	0.045365719	122525	chromosome 14 open reading frame 28
RN7SL1	1188.626823	603.1180319	859.3958845	1164.7021	1183.260279	1244.914835	1293.060183	1504.034609	0.494959304	0.001777149	6029	RNA component of signal recognition particle 7SL1
RPL36AL	4446.630646	3715.945589	4236.553149	4982.336761	4921.287069	4842.911169	4831.082788	6006.870618	0.246485859	0.006701161	6166	ribosomal protein L36a like
MGAT2	2448.434039	2206.919656	2486.109523	3145.928159	3539.257771	3296.137408	3410.38659	4403.537949	0.512384603	2.19E-10	4247	alpha-1	6-mannosyl-glycoprotein 2-beta-N-acetylglucosaminyltransferase
RN7SL2	1448.478141	862.8280416	1101.580551	1293.08637	1524.6753	1553.864408	1839.390039	1428.568084	0.450782531	0.002589401	378706	RNA component of signal recognition particle 7SL2
VCPKMT	385.9177996	419.7209161	448.8808861	516.6183036	604.4916642	662.4689196	584.5013743	652.719245	0.504126294	0.000203034	79609	valosin containing protein lysine methyltransferase
FRMD6	116.632935	80.00545321	127.087003	135.5737894	148.4921496	139.7870197	183.7004319	180.0604814	0.517110823	0.032754229	122786	FERM domain containing 6
ERO1A	2590.794828	2896.197406	2787.761315	2979.542145	3144.058191	3328.551789	3400.843711	3656.816541	0.265695216	0.002506074	30001	endoplasmic reticulum oxidoreductase 1 alpha
PSMC6	2426.994162	2151.531265	1988.31213	3314.368321	2831.873908	2743.067025	2332.041198	4545.203181	0.314985967	0.000770367	5706	proteasome 26S subunit	ATPase 6
FERMT2	1430.468644	1429.02048	1409.466799	1884.681088	1854.398026	1939.798136	2213.948063	2094.52707	0.405760599	0.000250332	10979	FERM domain containing kindlin 2
SAMD4A	522.2754221	642.505332	692.504273	786.7388083	968.1220463	1045.3638	1476.760615	1031.375846	0.772306259	2.59E-09	23034	sterile alpha motif domain containing 4A
GCH1	2998.152505	4102.43347	3383.871295	2356.108128	3683.073002	4583.596118	4338.431629	3033.224727	0.294573264	0.001032554	2643	GTP cyclohydrolase 1
SOCS4	1916.725071	2087.526902	1931.242872	1401.956231	2389.905148	2243.682962	2450.134332	1722.49034	0.266020859	0.008617375	122809	suppressor of cytokine signaling 4
FBXO34	1190.342013	1190.234973	1194.617828	1207.839215	1849.721108	1305.6918	1425.467637	1531.838066	0.342775576	0.004406804	55030	F-box protein 34
NAA30	1246.94329	1240.699951	1209.005036	1244.813885	1541.044513	1525.501824	1553.103652	1447.103722	0.296288779	0.003830795	122830	N-alpha-acetyltransferase 30	NatC catalytic subunit
PSMA3	3486.981718	2865.426078	3276.446809	4612.590063	4287.564666	3591.918638	3677.587218	5641.453759	0.269986834	0.00197586	5684	proteasome 20S subunit alpha 3
ARID4A	1784.655424	1479.485458	1695.772236	1415.308196	2004.059405	1883.072969	1932.433115	1846.943908	0.270514919	0.008973161	5926	AT-rich interaction domain 4A
RTN1	196.3892802	209.2450315	134.7601805	283.4724688	450.1533669	411.2574639	322.0721858	426.3196692	1.003908635	1.89E-09	6252	reticulon 1
SIX1	568.585558	632.658507	719.8399679	903.8252628	1180.92182	1115.25731	1084.309692	1125.378009	0.693273997	1.85E-07	6495	SIX homeobox 1
SIX4	675.7849468	811.1322103	865.1507676	710.7353203	1473.229201	1249.979582	1437.396237	1427.24411	0.870807201	1.94E-14	51804	SIX homeobox 4
ZBTB1	1485.354731	1899.206374	1832.450711	1148.268913	2154.890014	2149.478666	2551.527428	1497.414739	0.394716487	0.000126633	22890	zinc finger and BTB domain containing 1
HSPA2	56.60127727	70.1586282	56.58968436	35.94759568	93.53836196	106.3596889	130.0217343	60.90280988	0.831801059	0.007568165	3306	heat shock protein family A (Hsp70) member 2
PLEKHG3	1340.421157	969.9122636	1006.624978	974.6933799	811.44529	639.171083	534.4012565	981.0648287	-0.558048857	0.000267175	26030	pleckstrin homology and RhoGEF domain containing G3
SPTB	90.04748656	110.7767814	69.53817145	89.35545211	64.30762385	41.53092615	36.97865838	79.43844767	-0.734876764	0.038979893	6710	spectrin beta	erythrocytic
RAB15	819.8609253	540.3445225	704.9731865	789.8200307	672.3069766	434.5553005	539.1726963	683.17065	-0.299247891	0.022059754	376267	RAB15	member RAS oncogene family
MAX	1450.193331	1705.962433	1986.393836	1832.300305	1991.19788	2257.864254	2485.920131	2162.049751	0.355741793	0.000177241	4149	MYC associated factor X
MPP5	1483.639541	1422.866214	1188.862945	1354.71082	2250.766835	1997.536253	2197.248023	1899.902873	0.617864272	1.58E-09	NA	NA
ATP6V1D	1595.9845	1616.110155	1356.713704	2134.260109	1834.521124	1842.554992	1593.66089	2779.021694	0.251463935	0.013166286	51382	ATPase H+ transporting V1 subunit D
EIF2S1	5600.096069	4944.337009	5613.408944	7915.660568	6801.408144	6536.562597	7269.288521	10481.90317	0.365314109	2.66E-06	1965	eukaryotic translation initiation factor 2 subunit alpha
RAD51B	375.6266582	322.4835191	576.4474627	401.5859974	274.7689383	287.6776348	370.9794437	209.1879122	-0.546351447	0.001887662	5890	RAD51 paralog B
ZFP36L1	31667.55704	40355.98145	40527.3259	35820.23848	24648.52761	30833.16735	32450.56201	25503.71362	-0.390053583	1.33E-07	677	ZFP36 ring finger protein like 1
ERH	5648.97899	3939.960858	4927.139128	6977.941858	6593.285289	5263.285178	6174.243089	8630.987339	0.317816092	0.000114746	2079	ERH mRNA splicing and mitosis factor
LOC100289511	41.16456529	72.62033446	60.90584672	99.62619374	12.86152477	27.3496343	23.85719895	33.0993532	-1.498724809	8.28E-05	100289511	uncharacterized LOC100289511
PCNX	2733.155616	2970.048594	2823.729335	3240.418982	3382.581014	3449.09277	3867.25195	3120.607019	0.231767046	0.045936235	NA	NA
SIPA1L1	585.7374602	712.6639602	770.6747691	680.9501696	473.5379574	488.2416197	509.3511976	464.7149189	-0.501188354	9.39E-05	26037	signal induced proliferation associated 1 like 1
RBM25	7338.441357	5932.712069	6032.076693	8146.752255	8883.805927	5966.272074	7318.195778	12687.64407	0.300960821	0.008235933	58517	RNA binding motif protein 25
ZNF410	1706.614269	1575.492002	1604.173679	1811.758822	2080.059324	1791.907521	1782.132762	2151.457958	0.21769699	0.032545309	57862	zinc finger protein 410
ALDH6A1	1840.399106	1681.345371	1673.711851	1202.703844	1352.79856	1425.219832	1430.239077	828.807804	-0.358512365	0.000983751	4329	aldehyde dehydrogenase 6 family member A1
ABCD4	1650.012992	1346.55332	1273.267898	1260.219997	1369.167773	1058.532142	1103.395452	945.3175273	-0.307859996	0.004171148	5826	ATP binding cassette subfamily D member 4
LTBP2	1818.101633	1790.891299	1211.882478	1552.936133	2287.01295	2230.514619	1718.911184	2391.097275	0.443174764	7.71E-06	4053	latent transforming growth factor beta binding protein 2
PGF	313.0222152	386.4878817	228.2770318	209.5231291	783.3837814	1010.92352	640.5657919	630.2116849	1.443532809	4.11E-33	5228	placental growth factor
MLH3	773.5507893	978.5282355	855.0797221	757.9807317	613.8455004	779.9710522	772.973246	571.9568232	-0.30073751	0.017842373	27030	mutL homolog 3
TGFB3	239.2690357	153.8566408	96.39429284	162.2777176	320.3688897	239.0560627	246.9220091	144.3131799	0.569776819	0.032388013	7043	transforming growth factor beta 3
VASH1	1295.826211	1778.582768	1939.875197	916.1501527	1191.444885	1336.080283	1605.589489	644.7754003	-0.324456023	0.004549526	22846	vasohibin 1
ANGEL1	1903.003549	1941.05538	1706.802429	1523.150983	1401.9062	1687.573731	1438.589097	1407.384498	-0.251522669	0.02282154	23357	angel homolog 1
IRF2BPL	10998.65729	14508.0658	13660.17432	7965.987202	9275.497818	9792.182028	8444.255569	5640.129785	-0.501479243	4.11E-08	64207	interferon regulatory factor 2 binding protein like
AHSA1	6814.450745	6871.853005	7086.659032	9750.015022	11981.09494	12147.28943	11006.51874	15834.73057	0.742440046	1.80E-23	10598	activator of HSP90 ATPase activity 1
ISM2	255.5633428	318.7909597	246.5008285	153.0340502	170.7075106	256.2762029	192.0504516	87.38229244	-0.498969926	0.015061149	145501	isthmin 2
ALKBH1	478.5380715	483.7252787	461.3497996	579.2698275	754.1530433	678.6761103	568.994195	879.1188209	0.512071953	6.61E-05	8846	alkB homolog 1	histone H2A dioxygenase
SLIRP	932.2058847	665.8915414	808.0815097	1244.813885	1177.414131	931.9134649	1007.966656	1472.25923	0.343327766	0.00209064	81892	SRA stem-loop interacting RNA binding protein
TTC8	930.4906945	785.2842946	719.8399679	808.3073657	640.7377794	673.6113632	611.9371531	635.5075814	-0.335387459	0.009559693	123016	tetratricopeptide repeat domain 8
PSMC1	8259.498506	6528.444982	6193.213422	9981.106708	9409.959213	7346.922132	6745.623004	13230.47346	0.222333032	0.016564025	5700	proteasome 26S subunit	ATPase 1
CALM1	6435.393706	4748.631362	6077.156611	7275.793365	10525.40418	8810.634041	9887.616106	10488.52304	0.707418406	1.45E-17	801	calmodulin 1
PPP4R3A	3685.943783	3917.805501	3890.301013	3532.108044	6504.423845	5276.453521	5385.762663	5088.032573	0.561261872	8.58E-10	55671	protein phosphatase 4 regulatory subunit 3A
FBLN5	144.9335736	105.8533689	91.59855688	84.2200813	83.01529624	49.6345215	42.94295811	46.33909447	-0.960055196	0.000989426	10516	fibulin 5
C14orf142	387.6329898	312.6366941	357.7619028	558.7283442	438.4610717	446.7106935	454.47964	696.4103912	0.336791637	0.025045377	NA	NA
BTBD7	1005.959064	998.2218855	1097.743962	980.8558249	1279.1371	1211.487504	1350.317461	1167.745181	0.294475106	0.005848472	55727	BTB domain containing 7
OTUB2	362.7627316	413.5666505	328.0283398	214.6584999	235.0151344	311.9884209	208.7504908	136.3693352	-0.580879851	0.000608049	78990	OTU deubiquitinase	ubiquitin aldehyde binding 2
DDX24	7085.4508	6951.858458	6956.215013	8584.285848	8338.944969	7762.231393	7033.102251	12154.08249	0.227930608	0.034550003	57062	DEAD-box helicase 24
PPP4R4	172.3766171	125.5470189	196.1456009	145.844531	101.7229686	115.4762337	112.1288351	72.81857703	-0.67049401	0.009575807	57718	protein phosphatase 4 regulatory subunit 4
SERPINA1	43.73735062	108.3150751	177.9218042	72.92226552	24.55382001	110.4114866	104.9716754	21.18358605	-0.769954866	0.036239182	5265	serpin family A member 1
SNHG10	297.5855032	302.7898691	202.3800576	608.027904	455.9995146	320.0920162	254.0791688	762.6090976	0.340940642	0.043397127	283596	small nucleolar RNA host gene 10
GLRX5	1692.035152	1673.960252	1577.317558	2241.075822	2472.920444	1972.212518	1823.88286	3517.799258	0.412074415	0.000195408	51218	glutaredoxin 5
C14orf132	318.1677859	507.1114881	407.1579832	280.3912463	243.1997411	366.6876895	250.500589	111.2138267	-0.698475946	0.000214447	56967	chromosome 14 open reading frame 132
PAPOLA	12251.60374	11210.61028	11118.91383	13535.81038	13412.23188	12345.82751	12826.82302	15805.60314	0.174937403	0.036822977	10914	poly(A) polymerase alpha
YY1	3499.845644	3957.192801	3728.205137	3430.427702	4472.302931	4178.416351	4042.602362	5057.581168	0.276863912	0.013369332	7528	YY1 transcription factor
WARS	9631.650682	10996.44183	20607.27743	10818.17215	12900.10934	13139.97986	24366.55015	11427.2207	0.249903032	0.006213869	NA	NA
HSP90AA1	107347.7527	86830.5338	81531.34795	169300.8508	162405.981	133240.3276	114451.3334	263187.521	0.585229873	4.65E-17	3320	heat shock protein 90 alpha family class A member 1
WDR20	1592.55412	1515.180199	1540.390391	1353.683746	2289.351409	2000.575101	2030.247631	2221.628587	0.508521115	2.05E-07	91833	WD repeat domain 20
MOK	5841.080295	6758.614517	6538.985985	6049.466815	6837.654259	7549.512015	7509.05337	6795.959198	0.188641355	0.026045398	5891	MOK protein kinase
RCOR1	3838.595713	3687.635967	3562.272673	3817.634661	7639.745713	5933.857693	6041.835635	5659.989397	0.752910242	3.41E-17	23186	REST corepressor 1
CDC42BPB	5615.532781	5400.983519	4646.588574	5666.368153	7231.684609	5770.772837	5552.763056	7505.609331	0.281031194	0.002440744	9578	CDC42 binding protein kinase beta
EIF5	8735.463792	7354.34743	7314.936063	8011.178465	13392.35497	13146.05755	11010.09732	12895.50801	0.682497127	9.49E-19	1983	eukaryotic translation initiation factor 5
TRMT61A	973.37045	972.3739698	1342.806069	1410.172825	1291.998625	1170.969528	1294.253043	2457.295981	0.356494627	0.015808101	115708	tRNA methyltransferase 61A
BAG5	1493.073087	1566.87603	1568.685233	1837.435676	1809.967304	1854.710385	1783.325622	2352.702025	0.265485236	0.007577824	9529	BAG cochaperone 5
C14orf2	1870.414935	1547.18238	1622.397476	1787.109042	1960.797913	1944.862883	1950.326014	2052.159898	0.215462318	0.045061114	NA	NA
ZBTB42	377.3418485	440.6454192	348.1704309	240.335354	267.7535611	311.9884209	281.5149476	157.5529212	-0.471348546	0.00508672	100128927	zinc finger and BTB domain containing 42
C14orf79	1181.766062	1075.765632	1103.498845	1069.184203	999.6912435	880.2530446	944.7450785	910.8942	-0.246283196	0.030667735	NA	NA
GPR132	146.6487638	203.0907659	309.8045432	68.81396887	84.18452576	127.6316267	121.6717147	19.85961192	-1.087078809	2.26E-05	29933	G protein-coupled receptor 132
LOC102723354	192.9588998	179.7045565	190.8702913	160.2235693	149.6613791	129.6575256	167.0003927	56.9308875	-0.592054209	0.030231042	NA	NA
JAG2	10536.41352	12526.39227	11509.28674	9207.719864	9042.821143	8992.964937	7563.924928	9172.492758	-0.327787591	0.003794848	3714	jagged canonical Notch ligand 2
NUDT14	909.0508167	985.9133542	833.9784839	788.7929566	747.1376662	971.4184923	642.9515117	590.492461	-0.27223229	0.04397804	256281	nudix hydrolase 14
CRIP2	3523.858308	2750.956737	2692.805743	3346.207621	3011.935255	2258.877203	1933.625975	3376.134026	-0.243480025	0.032223762	1397	cysteine rich protein 2
HERC2	3495.557669	3274.069316	2768.098797	4413.337675	4440.733734	3295.124458	3734.844496	4776.898653	0.22591609	0.042620781	8924	HECT and RLD domain containing E3 ubiquitin protein ligase 2
FMN1	200.6772558	220.3227096	162.0958755	193.0899425	278.2766268	296.7941796	329.2293455	218.4557311	0.53381682	0.010307015	342184	formin 1
EMC7	1559.965505	1666.575133	1613.285578	1866.193753	1786.582713	2046.157825	1757.082703	2346.082155	0.23590193	0.022589158	56851	ER membrane protein complex subunit 7
LPCAT4	1499.076253	2153.992971	1655.488054	1268.43659	1294.337084	1948.914681	1425.467637	992.9805959	-0.22922775	0.033239281	254531	lysophosphatidylcholine acyltransferase 4
GOLGA8A	489.6868079	608.0414444	767.317754	550.511751	339.0765621	299.8330279	628.6371924	263.4708514	-0.714293762	1.28E-05	23015	golgin A8 family member A
GOLGA8B	333.6044978	339.7154629	532.8062654	365.6384018	218.6459211	212.7193779	436.5867408	191.9762485	-0.613505682	0.000399372	440270	golgin A8 family member B
MIR3942	19.72468753	17.23194377	14.86678148	19.51440908	2.338459049	0	1.192859948	5.295896511	-3.291457813	0.001346119	100500904	microRNA 3942
C15orf41	593.4558162	541.5753756	509.7867328	499.1580428	358.953464	433.5423511	431.815301	390.5723677	-0.408709695	0.007652091	NA	NA
MEIS2	2474.161893	1756.427411	2171.988817	2103.447884	1570.275251	1404.960843	1520.896433	1678.799194	-0.455513953	7.09E-06	4212	Meis homeobox 2
SPRED1	727.2406534	664.6606882	743.8186478	592.6217916	853.5375529	858.9811068	881.5235013	816.8920369	0.325071588	0.008600733	161742	sprouty related EVH1 domain containing 1
GPR176	124.351291	125.5470189	114.1385159	90.38252628	70.15377147	87.11364998	69.18587696	50.31101686	-0.725491013	0.010350807	11245	G protein-coupled receptor 176
PAK6	260.7089135	200.6290596	124.2095614	146.8716052	189.415183	130.670475	71.57159685	125.7775421	-0.521616045	0.026360155	56924	p21 (RAC1) activated kinase 6
INAFM2	343.8956392	361.8708192	415.3107343	537.1597868	535.5071222	601.6919545	521.2797971	810.2721662	0.570253156	2.60E-05	100505573	InaF motif containing 2
CHST14	884.1805585	766.8214977	898.2413457	870.9588896	665.2915994	664.4948185	683.50875	738.7775633	-0.313393203	0.011582842	113189	carbohydrate sulfotransferase 14
RAD51-AS1	116.632935	119.3927533	109.3427799	112.9781578	53.78455813	55.71221801	57.25727748	46.33909447	-1.104368414	7.85E-05	100505648	RAD51 antisense RNA 1
RHOV	96.05065233	164.9343189	117.9751047	161.2506435	199.9382487	213.7323273	184.8932919	177.4125331	0.552831236	0.02282154	171177	ras homolog family member V
INO80	1552.247149	1590.262239	1676.109719	1726.511667	2381.720541	2183.918946	2320.112598	2426.844576	0.508925433	8.31E-09	54617	INO80 complex ATPase subunit
RPAP1	1490.500301	1515.180199	1011.900288	1248.922181	1131.81418	1260.109077	767.0089463	1218.056198	-0.275098893	0.022687595	26015	RNA polymerase II associated protein 1
MAPKBP1	1157.753399	1031.45492	1004.227111	954.1518967	846.5221757	767.8156592	642.9515117	826.1598558	-0.433216908	0.000314622	23005	mitogen-activated protein kinase binding protein 1
ZSCAN29	546.2880852	622.8116819	607.1401728	511.4829328	733.1069119	638.1581336	799.2161649	672.5788569	0.314142803	0.025614547	146050	zinc finger and SCAN domain containing 29
SERINC4	78.89875013	88.6214251	49.87565401	53.40785644	35.07688574	40.51797674	38.17151832	31.77537907	-0.861739869	0.026533217	619189	serine incorporator 4
EIF3J	2805.193605	2771.881241	3198.276313	4226.410178	4308.610798	4324.281067	4390.917467	6603.98295	0.590044164	2.08E-13	8669	eukaryotic translation initiation factor 3 subunit J
SPATA5L1	845.5887786	1088.074164	837.8150726	1014.749272	1152.860311	1321.898991	945.9379384	1420.624239	0.346710939	0.002562479	79029	spermatogenesis associated 5 like 1
C15orf48	23.15506797	22.15535627	39.32503489	55.46200476	79.50760767	70.90645929	96.62165575	115.1857491	1.427402928	1.15E-05	84419	chromosome 15 open reading frame 48
FBN1	335.3196881	241.2472128	333.783223	332.7720286	211.6305439	167.136654	218.2933704	148.2851023	-0.737484139	6.48E-05	2200	fibrillin 1
SHC4	264.1392939	295.4047503	277.1935386	172.5484593	425.5995469	433.5423511	428.2367212	150.9330506	0.444950507	0.027590309	399694	SHC adaptor protein 4
EID1	8004.792758	6977.706373	7731.685518	8087.181953	9257.959375	8667.808173	9212.457375	9545.853462	0.253606603	0.001503606	23741	EP300 interacting inhibitor of differentiation 1
COPS2	3523.858308	3702.406204	3499.448532	3985.047749	4088.795647	4328.332865	4155.924057	4459.144863	0.212637484	0.015563388	9318	COP9 signalosome subunit 2
AP4E1	484.5412372	403.7198255	569.2538587	678.8960212	596.3070575	534.8372929	687.0873298	838.0756229	0.318234626	0.015511795	23431	adaptor related protein complex 4 subunit epsilon 1
MAPK6	2012.775723	2299.23364	2586.819978	2396.16402	2345.474426	2682.29006	3112.171603	3008.069218	0.259597558	0.004554255	5597	mitogen-activated protein kinase 6
MYO5A	906.4780314	834.5184197	879.5379755	1238.65144	1080.368081	981.5479864	1127.25265	1410.032446	0.258607896	0.02330221	4644	myosin VA
RSL24D1	3326.611432	3692.559379	4560.7449	3652.275721	4185.841698	4589.673815	6120.564391	4118.883512	0.311599813	0.000412512	51187	ribosomal L24 domain containing 1
SLTM	3790.570387	3178.062772	3660.105686	5225.753337	4914.271692	3776.275432	4563.882159	7551.948425	0.368964263	2.67E-05	79811	SAFB like transcription modulator
RNF111	884.1805585	766.8214977	854.6001485	750.7912126	1005.537391	891.3954882	1029.438135	1032.69982	0.282000328	0.020935876	54778	ring finger protein 111
MYO1E	1168.902135	1091.766723	1290.052974	1427.633085	1632.244416	1748.350696	1851.318639	2154.105906	0.56808162	9.03E-10	4643	myosin IE
GTF2A2	1770.933902	1398.249152	1525.044036	2411.570133	2144.366948	1683.521933	1613.939509	3098.099459	0.247059499	0.0181472	2958	general transcription factor IIA subunit 2
ANXA2	20424.48514	14644.6905	10510.81451	28180.86086	22914.56022	18523.80601	12922.25181	39604.03809	0.323565069	0.000159012	302	annexin A2
TPM1	659.4906397	640.0436257	680.0353595	914.0960044	579.9378442	493.3063668	453.2867801	675.2268052	-0.396090749	0.002979772	7168	tropomyosin 1
PPIB	5630.969493	6373.357488	8570.459738	6050.49389	6324.362498	7397.569603	9077.664201	7234.194635	0.180407582	0.044081379	5479	peptidylprolyl isomerase B
CSNK1G1	1370.436986	1486.870577	1415.221682	1180.108212	1655.629007	1661.237046	1748.732683	1428.568084	0.253720575	0.014404596	53944	casein kinase 1 gamma 1
PIF1	514.5570661	299.0973097	218.2059863	706.6270236	399.8764974	186.382693	94.23593586	581.2246421	-0.604904854	0.001423011	80119	PIF1 5'-to-3' DNA helicase
PLEKHO2	708.373561	669.5841008	502.1135553	535.1056385	1237.044837	1068.661636	787.2875654	1134.645828	0.801468473	5.01E-12	80301	pleckstrin homology domain containing O2
ANKDD1A	305.3038592	296.6356035	295.8969089	239.3082798	236.184364	244.1208098	214.7147906	146.9611282	-0.447847705	0.017850145	348094	ankyrin repeat and death domain containing 1A
MAP2K1	1405.598386	1566.87603	1522.166594	1691.591145	1770.2135	1766.583786	1774.975602	2271.939603	0.288285865	0.005151686	5604	mitogen-activated protein kinase kinase 1
SMAD6	136.3576225	194.474794	252.7352852	196.171165	123.9383296	109.3985372	138.3717539	129.7494645	-0.613959395	0.009016421	4091	SMAD family member 6
SMAD3	4606.143337	5025.573315	5342.929436	4742.001407	6523.131517	5970.323872	6218.378907	6178.987255	0.337621461	0.000151092	4088	SMAD family member 3
FEM1B	1236.652149	1340.399055	1515.932138	1274.599035	1990.028651	2025.898837	1995.654692	1665.559453	0.515965452	2.30E-07	10116	fem-1 homolog B
GLCE	451.952623	398.7964129	419.1473231	572.0803084	354.2765459	361.6229424	359.0508442	377.3326264	-0.329163295	0.046052708	26035	glucuronic acid epimerase
TLE3	2817.199937	3408.232307	3709.022193	2325.295903	4280.549289	3986.968911	4290.717231	3218.581105	0.376397371	0.000206468	7090	TLE family member 3	transcriptional corepressor
PKM	79221.20589	56059.20564	44167.28949	102575.9507	103564.5051	65122.51811	49334.30171	149128.4738	0.325616664	0.000357085	5315	pyruvate kinase M1/2
ARIH1	3035.88669	3399.616335	3124.901553	2846.022504	4600.918179	4110.54874	4353.938809	3071.619977	0.366922013	0.000537925	25820	ariadne RBR E3 ubiquitin protein ligase 1
GOLGA6B	0.85759511	3.692559379	5.275309559	0	14.03075429	23.29783662	22.664339	0	2.566047309	0.017790524	55889	golgin A6 family member B
BBS4	438.2311013	454.1848036	447.4421653	328.6637319	339.0765621	369.7265377	362.6294241	227.72355	-0.370257261	0.019727646	585	Bardet-Biedl syndrome 4
NEO1	216.9715629	244.9397721	321.3143095	370.7737726	135.6306248	164.0978058	164.6146728	223.7516276	-0.740642142	3.84E-05	4756	neogenin 1
NPTN	1063.417937	1038.840039	1058.8985	1551.909059	1380.860068	1304.678851	1271.588704	1925.058382	0.319766418	0.001637697	27020	neuroplastin
PML	1125.164784	1278.856398	1092.948226	945.9353034	876.9221434	920.7710213	799.2161649	967.8250875	-0.314984225	0.018244716	5371	PML nuclear body scaffold
GOLGA6A	0	2.461706253	2.397867981	2.054148324	25.72304954	27.3496343	15.50717932	0	2.927414228	0.013120439	342096	golgin A6 family member A
CYP1A1	897.9020803	2288.155962	1178.7919	1451.255791	2410.95128	3950.502732	2317.726878	1481.527049	0.806947897	0.022486954	1543	cytochrome P450 family 1 subfamily A member 1
ULK3	1011.104635	893.5993698	790.3372866	839.1195905	751.8145843	668.5466162	641.7586518	707.0021843	-0.348934009	0.00351763	25989	unc-51 like kinase 3
MPI	1469.060424	1320.705405	1480.443692	1227.353624	1190.275656	1176.034275	1332.424561	1002.248415	-0.227979232	0.041991835	4351	mannose phosphate isomerase
COX5A	2710.858143	2466.629665	2565.71874	2853.212023	3140.550503	2945.656909	2965.44983	3327.146983	0.224577515	0.013052449	9377	cytochrome c oxidase subunit 5A
SCAMP5	642.3387375	669.5841008	667.566446	478.6165596	506.2763841	527.746647	483.1082788	300.542127	-0.450753928	0.000986078	192683	secretory carrier membrane protein 5
NEIL1	519.7026367	519.4200193	525.1330879	344.0698443	318.0304307	333.2603587	302.9864267	145.6371541	-0.829840977	7.62E-08	79661	nei like DNA glycosylase 1
MIR631	23.15506797	18.4627969	22.53995902	9.24366746	7.015377147	4.051797674	7.157159685	3.971922384	-1.713387886	0.037338564	693216	microRNA 631
MAN2C1	1595.9845	2206.919656	2211.313852	1708.024332	1276.798641	1483.970898	1764.239862	1081.686862	-0.467891965	7.07E-06	4123	mannosidase alpha class 2C member 1
CSPG4	36.87658974	61.54265632	26.37654779	18.48733492	12.86152477	30.38848255	14.31431937	7.943844767	-1.14770475	0.037768687	1464	chondroitin sulfate proteoglycan 4
ISL2	240.9842259	208.0141784	177.9218042	80.11178465	107.5691163	71.91940871	82.30733638	54.28293924	-1.116751079	5.55E-06	64843	ISL LIM homeobox 2
IDH3A	1584.835764	1627.187833	1547.583995	2470.11336	1760.859664	1813.179459	1773.782742	3201.369441	0.220861327	0.035179502	3419	isocitrate dehydrogenase (NAD(+)) 3 catalytic subunit alpha
DNAJA4	639.7659522	594.50206	720.7991151	756.9536576	1239.383296	1124.373854	1338.388861	1284.254904	0.882167919	1.46E-18	55466	DnaJ heat shock protein family (Hsp40) member A4
WDR61	755.541292	882.5216916	715.044232	1125.673282	1014.891227	931.9134649	885.1020811	1386.200912	0.27889302	0.023184149	80349	WD repeat domain 61
PSMA4	5516.909343	4213.210252	4619.252879	6794.095583	6574.577616	5063.734143	5293.912447	8616.423624	0.264497352	0.001453826	5685	proteasome 20S subunit alpha 4
ADAMTS7	1208.35151	1760.119971	1405.630211	848.363258	1023.075834	1112.218461	1126.059791	508.4060651	-0.484726239	8.47E-05	11173	ADAM metallopeptidase with thrombospondin type 1 motif 7
RASGRF1	282.1487912	272.0185409	431.6162366	242.3895023	409.2303336	316.0402185	604.7799934	323.0496872	0.417883023	0.008902334	5923	Ras protein specific guanine nucleotide releasing factor 1
TMED3	1751.209215	2210.612215	2576.269359	1977.117762	2009.905553	2730.911632	2773.399378	2267.967681	0.201413487	0.04659566	23423	transmembrane p24 trafficking protein 3
IL16	11.14873643	9.846825011	11.98933991	10.27074162	60.79993527	45.58272383	87.07877617	21.18358605	2.216828492	5.99E-06	3603	interleukin 16
STARD5	71.18039414	50.46497818	75.29305461	53.40785644	93.53836196	104.3337901	125.2502945	100.6220337	0.764321256	0.010361645	80765	StAR related lipid transfer domain containing 5
MEX3B	129.4968616	162.4726127	179.360525	106.8157129	197.5997896	209.6805296	250.500589	148.2851023	0.48336803	0.024368844	84206	mex-3 RNA binding family member B
FAM103A1	243.5570113	211.7067377	262.8063307	323.5283611	312.184283	344.4028023	286.2863874	464.7149189	0.422580597	0.019888218	NA	NA
HDGFRP3	264.996889	263.402569	378.3835674	347.1510668	223.3228392	177.2661482	237.3791296	320.4017389	-0.401249385	0.03940322	NA	NA
PDE8A	673.2121615	731.1267571	787.9394186	747.7099901	921.3528653	862.0199551	1121.288351	843.3715194	0.346249261	0.005736812	5151	phosphodiesterase 8A
KLHL25	176.6645927	193.2439408	212.4511031	237.2541315	410.3995631	375.8042342	279.1292277	567.9849008	0.956329038	1.36E-07	64410	kelch like family member 25
AEN	2041.933957	2326.312409	2631.899896	2351.999831	2952.304549	2828.154776	2890.299653	3304.639423	0.359117414	0.000538715	64782	apoptosis enhancing nuclease
SEMA4B	3108.782274	2848.194134	2643.889236	2435.192839	2327.935983	2336.874308	1840.582899	2294.447164	-0.328608004	0.002008018	10509	semaphorin 4B
NGRN	2657.687246	2690.644934	3119.626244	3254.79802	3286.704193	3447.066871	3613.172781	4545.203181	0.339041541	0.000185564	51335	neugrin	neurite outgrowth associated
VPS33B	957.933738	852.9812166	850.7635597	780.5763633	647.7531566	680.7020092	559.4513154	646.0993744	-0.443490729	0.000374823	26276	VPS33B late endosome and lysosome associated
CHD2	3724.535563	4317.832767	3761.775289	3083.276635	5393.655797	5018.151419	5134.069214	4690.840335	0.45104723	1.18E-06	1106	chromodomain helicase DNA binding protein 2
RGMA	121.7785056	98.46825011	70.97689224	74.97641384	60.79993527	50.64747092	28.62863874	41.04319796	-1.031568228	0.001157896	56963	repulsive guidance molecule BMP co-receptor a
NR2F2	3615.620984	2882.658022	3326.802037	4148.352541	4441.902964	3192.816567	3691.901538	5436.237769	0.246622663	0.009502642	7026	nuclear receptor subfamily 2 group F member 2
SYNM	999.0983033	880.0599854	958.1880453	1261.247071	1735.136614	1236.81124	1315.724522	1832.380193	0.57141764	3.89E-08	23336	synemin
ALDH1A3	5581.228977	7321.114396	6101.135291	7951.608164	7944.914619	8693.131909	7641.460824	9851.691485	0.347651454	3.72E-05	220	aldehyde dehydrogenase 1 family member A3
CHSY1	602.0317673	588.3477944	787.459845	641.9213514	862.8913891	743.5048731	906.5735602	699.0583395	0.295879343	0.029275259	22856	chondroitin sulfate synthase 1
RHBDF1	793.2754769	918.2164323	897.7617722	766.197325	612.6762708	741.4789743	607.1657133	526.9417029	-0.445694199	0.000239171	64285	rhomboid 5 homolog 1
PDIA2	1016.250206	1237.007392	986.4828875	790.8471049	555.3840241	582.4459156	515.3154974	312.4578942	-1.051568732	5.17E-19	64714	protein disulfide isomerase family A member 2
NHLRC4	198.9620655	155.0874939	125.1687086	87.30130379	98.21528006	102.3078913	57.25727748	47.6630686	-0.903356856	0.000452934	283948	NHL repeat containing 4
PIGQ	2181.72196	1621.033567	1960.496861	1829.219083	1786.582713	1157.801185	1278.745864	1603.332669	-0.394936555	0.000326218	9091	phosphatidylinositol glycan anchor biosynthesis class Q
WDR90	168.9462367	199.3982065	182.7175402	100.6532679	87.69221434	126.6186773	150.3003534	56.9308875	-0.660604945	0.008626943	197335	WD repeat domain 90
RHOT2	3111.35506	3392.231216	3343.587113	3458.158704	2512.674248	2406.767818	2279.55536	3337.738776	-0.35187583	0.001446655	89941	ras homolog family member T2
RHBDL1	432.2279355	579.7318225	485.808053	360.5030309	219.8151506	193.4733389	189.6647317	230.3714982	-1.144031179	7.67E-11	9028	rhomboid like 1
FBXL16	1113.158453	1453.637542	1229.626701	1087.671538	1014.891227	1075.752282	873.1734816	891.034588	-0.338225284	0.004043622	146330	F-box and leucine rich repeat protein 16
CCDC78	759.8292676	737.2810227	1028.685364	519.6995261	392.8611202	478.1121255	611.9371531	288.6263599	-0.790986657	9.04E-11	124093	coiled-coil domain containing 78
HAGHL	1167.186945	1416.711948	1204.688874	1079.454944	971.6297349	1184.13787	931.6236191	732.1576927	-0.361049648	0.001501402	84264	hydroxyacylglutathione hydrolase like
MSLN	60.88925282	114.4693408	255.6127268	20.54148324	44.43072193	72.93235813	174.1575523	2.647948256	-0.768730645	0.034143625	10232	mesothelin
CHTF18	1434.756619	1212.390329	1336.571613	1805.596377	1030.091211	809.3465853	833.8091034	1465.63936	-0.509311024	2.97E-06	63922	chromosome transmission fidelity factor 18
LMF1	675.7849468	849.2886572	863.7120468	592.6217916	528.4917451	717.1681882	683.50875	364.0928852	-0.402652488	0.003059655	64788	lipase maturation factor 1
SSTR5	1529.092081	1299.780901	1068.969546	813.4427365	1016.060457	988.6386324	613.1300131	720.2419255	-0.493091507	0.000126961	6755	somatostatin receptor 5
UBE2I	4058.140061	4277.214614	4230.798266	4797.463412	4437.226046	4833.794625	4832.275648	6029.378178	0.206793019	0.023912941	7329	ubiquitin conjugating enzyme E2 I
BAIAP3	2333.516295	2699.260906	2153.765021	1161.620877	1577.290629	1669.340642	1494.653514	574.6047715	-0.691493451	5.35E-11	8938	BAI1 associated protein 3
C16orf91	410.7880578	472.6476005	437.8506934	605.9737557	543.6917289	573.3293708	491.4582984	737.4535892	0.282362837	0.048914301	283951	chromosome 16 open reading frame 91
CCDC154	84.9019159	142.7789627	117.4955311	90.38252628	68.98454195	69.89350987	66.80015706	42.36717209	-0.804277171	0.008184255	645811	coiled-coil domain containing 154
IFT140	1444.190165	1692.423049	1404.671063	928.4750426	1152.860311	1438.388174	1264.431544	622.2678401	-0.315942085	0.008387522	9742	intraflagellar transport 140
MAPK8IP3	1668.880084	2121.99079	1843.00133	1387.577193	1185.598738	1622.744968	1384.910399	973.120984	-0.449829913	1.88E-06	23162	mitogen-activated protein kinase 8 interacting protein 3
EME2	213.5411824	194.474794	350.0887253	239.3082798	132.1229363	131.6834244	213.5219306	170.7926625	-0.616694093	0.001277993	197342	essential meiotic structure-specific endonuclease subunit 2
SPSB3	837.0128275	924.3706979	921.740452	793.9283274	570.584008	759.7120638	728.837428	626.2397625	-0.378409628	0.001872893	90864	splA/ryanodine receptor domain and SOCS box containing 3
NOXO1	96.90824744	55.38839069	102.149176	147.8986794	154.3382972	89.13954882	158.650373	244.9352137	0.679918739	0.00361099	124056	NADPH oxidase organizer 1
SYNGR3	327.6013321	466.4933349	382.6997298	228.010464	272.4304792	334.2733081	260.0434686	136.3693352	-0.502481593	0.003641672	9143	synaptogyrin 3
TSC2	3444.959557	3499.315438	3397.778929	3060.681003	2983.873747	2808.908737	2870.021034	2870.375909	-0.215442525	0.025158139	7249	TSC complex subunit 2
CASKIN1	536.8545389	834.5184197	679.5557859	330.7178802	439.6303012	548.0056354	558.2584555	211.8358605	-0.447118074	0.00201152	57524	CASK interacting protein 1
E4F1	1119.161619	1266.547867	1028.20579	1079.454944	799.7529948	837.709169	722.8731282	1194.224663	-0.361328826	0.016451836	1877	E4F transcription factor 1
ABCA3	2394.405547	3290.070407	3300.905063	1988.415578	2174.766916	2866.646854	2835.428095	1383.552964	-0.267028011	0.012479293	21	ATP binding cassette subfamily A member 3
ATP6V0C	2369.535289	2362.00715	2111.082971	3216.796276	2835.381597	2677.225313	2192.476584	4481.652423	0.243867452	0.025752222	527	ATPase H+ transporting V0 subunit c
PDPK1	1296.683807	1457.330102	1255.044101	1258.165849	2222.705326	1912.448502	1788.097061	1793.984943	0.548545848	5.56E-08	5170	3-phosphoinositide dependent protein kinase 1
FLJ42627	225.547514	269.5568347	295.4173353	186.9274975	464.1841212	449.7495418	565.4156152	285.9784116	0.840163145	2.60E-08	645644	uncharacterized LOC645644
ERVK13-1	180.9525682	194.474794	325.1508982	226.9833899	134.4613953	131.6834244	243.3434293	185.3563779	-0.423633852	0.039477431	100507321	endogenous retrovirus group K13 member 1
KCTD5	1805.237707	2498.631847	2463.08999	2181.505521	3291.381111	3211.049656	3220.721858	3267.568148	0.54866888	1.86E-07	54442	potassium channel tetramerization domain containing 5
TCEB2	6168.681627	6687.225036	6829.12801	6812.582918	7618.699582	7952.665884	8716.227637	7043.54236	0.239132533	0.010436664	NA	NA
PRSS30P	111.4873643	200.6290596	173.1260682	89.35545211	218.6459211	243.1078604	343.5436649	86.05831831	0.57621343	0.022383924	124221	serine protease 30	pseudogene
KREMEN2	2177.433985	2723.877969	2785.843021	1892.897681	1652.121318	1968.16072	1776.168462	1089.630707	-0.576176976	6.88E-09	79412	kringle containing transmembrane protein 2
TNFRSF12A	1499.076253	2942.969825	2783.924726	2642.661819	2917.227664	4433.679604	3881.566269	4085.784159	0.662838519	1.04E-11	51330	TNF receptor superfamily member 12A
ZNF200	343.0380441	290.4813378	337.6198117	264.9851339	402.2149564	370.7394871	392.4509228	411.7559538	0.354370974	0.038650795	7752	zinc finger protein 200
ZNF263	1657.731348	2240.15269	2470.283594	1748.080224	2283.505261	2629.61669	2539.598828	2387.125353	0.293963418	0.009002778	10127	zinc finger protein 263
ZNF597	868.7438466	859.1354822	979.2892835	475.5353371	1263.937116	1397.870197	1568.610831	1098.898526	0.775955313	2.86E-10	146434	zinc finger protein 597
CLUAP1	1458.769282	1424.097067	1305.878903	1377.306452	1217.167935	1201.35801	1109.359751	1235.267861	-0.225013799	0.039072991	23059	clusterin associated protein 1
CREBBP	2195.443482	2509.709525	2365.73655	2177.397224	3388.427162	3035.809407	3184.93606	3148.410476	0.465448717	6.98E-07	1387	CREB binding protein
VASN	210.110802	222.7844159	152.9839772	148.9257535	460.6764327	440.632997	385.2937631	460.7429965	1.265602905	2.16E-15	114990	vasorin
MGRN1	1914.152286	2037.061924	1857.868112	1922.682832	1573.78294	1569.058649	1433.817657	1816.492503	-0.279058865	0.008920046	23295	mahogunin ring finger 1
ZNF500	306.1614543	299.0973097	241.7050925	349.2052152	206.9536258	200.5639848	161.0360929	250.2311102	-0.551670252	0.001487979	26048	zinc finger protein 500
ROGDI	1525.661701	960.0654386	1087.672916	1040.426126	1248.737132	859.9940562	835.0019633	914.8661223	-0.255275064	0.02946532	79641	rogdi atypical leucine zipper
UBN1	1840.399106	1895.513815	2010.372515	1990.469726	3056.365977	2769.40371	2805.606597	3364.218259	0.628796314	3.20E-12	29855	ubinuclein 1
PMM2	1329.272421	1475.792899	1976.802364	1343.413004	1641.598252	1863.82693	2206.790903	1815.168529	0.30671782	0.00288472	5373	phosphomannomutase 2
USP7	3879.760278	3756.563742	3581.455617	4702.972589	5380.794272	4772.00471	4896.690085	6344.484021	0.425309837	6.08E-08	7874	ubiquitin specific peptidase 7
C16orf72	2011.918128	1745.349733	1851.154081	1336.223485	4617.287392	3738.796303	3945.980707	3255.65238	1.167597948	1.50E-47	29035	chromosome 16 open reading frame 72
SOCS1	30.87342396	51.69583131	53.23266918	74.97641384	162.5229039	96.23019475	94.23593586	243.6112395	1.44694333	2.22E-06	8651	suppressor of cytokine signaling 1
LITAF	3727.965944	4179.977217	4214.972337	3124.359601	4759.933394	5355.463575	5386.955523	3082.21177	0.262880915	0.012159863	9516	lipopolysaccharide induced TNF factor
SNN	1124.307189	903.4461948	971.1365324	911.0147819	1866.090321	1535.631318	1523.282153	1092.278655	0.604817742	1.20E-07	8303	stannin
TXNDC11	1003.386279	1181.619001	1321.704831	1033.236607	1393.721593	1386.727754	1501.810674	1245.859654	0.289061097	0.009981734	51061	thioredoxin domain containing 11
RSL1D1	7560.558491	7989.467643	8292.786626	9639.091012	9811.00494	9972.487024	10202.53113	12491.6959	0.342150757	5.60E-06	26156	ribosomal L1 domain containing 1
GSPT1	6401.089902	6693.379301	5843.60427	8454.874503	8070.022178	7425.932186	6875.644738	10579.87726	0.260709946	0.002045201	2935	G1 to S phase transition 1
SNX29	561.7247971	496.0338099	477.6553018	527.9161194	695.6915671	608.7826005	611.9371531	611.6760471	0.294466668	0.029690856	92017	sorting nexin 29
RRN3	2714.288524	2903.582525	2615.594394	2873.753506	3773.103676	3696.252428	3553.529784	4216.857597	0.454731981	5.56E-08	54700	RRN3 homolog	RNA polymerase I transcription factor
MPV17L	440.8038866	515.72746	524.1739407	636.7859806	868.7375367	830.6185231	706.173089	774.5248648	0.593465243	3.54E-05	255027	MPV17 mitochondrial inner membrane protein like
C16orf45	3169.671527	3855.031992	3706.624325	2908.674027	5082.640743	5615.791576	5687.55623	4222.153494	0.59514744	2.01E-14	NA	NA
ABCC1	2799.190439	3345.458797	2933.072115	3147.982307	2367.689787	2555.671383	2481.148691	2866.403987	-0.251687656	0.008902334	4363	ATP binding cassette subfamily C member 1
ARL6IP1	11375.14154	6269.965826	5789.892027	10713.41059	14133.64649	8911.928983	7823.968396	15139.64415	0.43816138	1.62E-08	23204	ADP ribosylation factor like GTPase 6 interacting protein 1
SMG1	3894.339395	4868.024115	3982.379143	5408.572538	5799.378442	5523.613179	6213.607467	6148.53585	0.396279002	0.000244552	23049	SMG1 nonsense mediated mRNA decay associated PI3K related kinase
GDE1	2308.646036	2051.832162	2195.967497	2606.714224	2567.628036	2441.208098	2454.905772	3125.902916	0.206436582	0.032639503	51573	glycerophosphodiester phosphodiesterase 1
KNOP1	942.497026	1075.765632	909.2715385	969.5580091	702.7069442	801.24299	548.7155759	1012.840208	-0.377865759	0.01191375	400506	lysine rich nucleolar protein 1
IQCK	360.1899463	307.7132816	418.6677495	328.6637319	254.8920363	277.5481406	295.829267	205.2159898	-0.455609201	0.009707672	124152	IQ motif containing K
GPRC5B	1466.487638	1624.726127	1607.051121	1354.71082	793.9068471	991.6774806	749.1160471	534.8855477	-1.005173385	1.02E-17	51704	G protein-coupled receptor class C group 5 member B
DNAH3	196.3892802	156.3183471	130.4440182	138.6550119	136.7998544	130.670475	89.46449607	74.14255116	-0.547020246	0.03122727	55567	dynein axonemal heavy chain 3
NPIPB3	248.7025819	290.4813378	265.6837723	199.2523875	349.5996278	356.5581953	354.2794044	266.1187997	0.404986859	0.018116019	23117	nuclear pore complex interacting protein family member B3
SMG1P3	276.1456255	311.405841	305.0088072	250.6060956	463.0148917	561.1739778	486.6868586	332.3175061	0.673617452	6.40E-06	100271836	SMG1 pseudogene 3
NPIPB4	98.62343766	116.931047	78.65006978	78.05763633	169.5382811	186.382693	188.4718717	131.0734387	0.872583745	0.000206204	440345	nuclear pore complex interacting protein family member B4
EEF2K	1229.791388	1321.936258	1196.536123	996.2619374	980.9835711	1071.700485	857.6663023	930.7538119	-0.303661969	0.010974631	29904	eukaryotic elongation factor 2 kinase
CDR2	557.4368216	476.3401599	583.161493	628.5693873	721.4146166	537.8761412	647.7229515	933.4017601	0.318450879	0.025649863	1039	cerebellar degeneration related protein 2
SMG1P1	177.5221878	231.4003878	195.6660273	148.9257535	341.4150212	374.7912848	370.9794437	235.6673948	0.811218658	9.89E-07	641298	SMG1 pseudogene 1
NPIPB5	123.4936959	116.931047	139.0763429	112.9781578	180.0613468	190.4344907	202.7861911	162.8488177	0.578789548	0.008283983	100132247	nuclear pore complex interacting protein family member B5
NDUFAB1	1283.81988	1169.31047	1215.239493	1560.125652	1484.921496	1405.973793	1326.460262	1930.354278	0.22700616	0.036353238	4706	NADH:ubiquinone oxidoreductase subunit AB1
RBBP6	4320.564165	3820.568104	3826.038151	3215.769202	6698.515946	5145.783046	5818.770824	4923.859781	0.570748488	9.28E-13	5930	RB binding protein 6	ubiquitin ligase
TNRC6A	1892.712408	1921.36173	1912.059928	1709.051406	2276.489884	2027.924736	2244.962421	2546.002248	0.287323377	0.012585058	27327	trinucleotide repeat containing adaptor 6A
ARHGAP17	2012.775723	1614.879302	1390.283855	1740.890705	2923.073811	2221.398075	2056.49055	2841.248478	0.567646131	1.85E-10	55114	Rho GTPase activating protein 17
ZKSCAN2	424.5095795	483.7252787	485.808053	291.6890621	561.2301718	565.2257755	576.1513547	428.9676174	0.352402797	0.0176218	342357	zinc finger with KRAB and SCAN domains 2
SBK1	632.9051913	768.0523509	638.3124566	518.6724519	555.3840241	447.7236429	360.2437042	434.2635139	-0.512987332	0.001326935	388228	SH3 domain binding kinase 1
NPIPB11	158.6550954	188.3205283	149.1473884	109.8969354	250.2151182	270.4574947	266.0077683	162.8488177	0.650327404	0.000836513	728888	nuclear pore complex interacting protein family member B11
SMG1P2	293.2975277	307.7132816	269.0407875	217.7397224	343.7534802	515.591254	418.6938416	418.3758244	0.636224968	0.000154338	440354	SMG1 pseudogene 2
SLC7A5P1	133.7848372	236.3238003	185.5949817	119.1406028	244.3689706	333.2603587	314.9150262	315.1058424	0.871881274	7.91E-06	81893	solute carrier family 7 member 5 pseudogene 1
PRRT2	37.73418485	60.31180319	35.96801972	42.11004065	26.89227906	22.28488721	10.73573953	19.85961192	-1.170409834	0.018672852	112476	proline rich transmembrane protein 2
SEZ6L2	4896.868079	5796.087372	6957.653734	3568.05564	4140.241746	5078.928384	5728.113468	2539.382377	-0.299356429	0.001129435	26470	seizure related 6 homolog like 2
DOC2A	1433.041429	1437.636452	1294.369136	928.4750426	971.6297349	1069.674586	999.6166361	483.2505567	-0.56709832	3.90E-06	8448	double C2 domain alpha
YPEL3	705.8007756	987.1442074	830.6214687	636.7859806	598.6455165	785.0357993	600.0085536	226.3995759	-0.610479314	0.001252693	83719	yippee like 3
GDPD3	150.9367394	130.4704314	96.39429284	90.38252628	78.33837814	139.7870197	51.29297775	45.01512035	-0.671575162	0.036317087	79153	glycerophosphodiester phosphodiesterase domain containing 3
CD2BP2	4805.962997	5400.983519	5766.392921	5067.583916	6606.146813	6609.494955	6876.837598	6844.946241	0.359249111	1.78E-05	10421	CD2 cytoplasmic tail binding protein 2
SEPHS2	4227.086298	3905.49697	5951.987903	4874.493974	4609.102786	4432.666655	7262.131361	5542.155699	0.195450651	0.029437754	22928	selenophosphate synthetase 2
ZNF747	242.6994162	237.5546534	233.5523414	160.2235693	156.6767563	172.2014011	188.4718717	131.0734387	-0.425391999	0.047877539	65988	zinc finger protein 747
ZNF689	414.2184382	438.183713	352.0070196	391.3152558	510.9533022	586.4977133	475.9511191	528.265677	0.397772307	0.004400631	115509	zinc finger protein 689
CTF1	544.5728949	595.7329132	563.9785492	481.6977821	492.2456298	505.4617598	478.336839	271.4146962	-0.351522331	0.037380171	1489	cardiotrophin 1
ORAI3	2060.80105	1948.440499	2373.409728	1254.057552	1198.460263	1313.795396	1327.653122	623.5918142	-0.795002391	4.40E-15	93129	ORAI calcium release-activated calcium modulator 3
STX1B	385.9177996	562.4998788	470.4616979	330.7178802	335.5688735	451.7754406	373.3651636	165.496766	-0.444420401	0.013823331	112755	syntaxin 1B
PRSS53	451.0950279	576.0392631	423.4634855	393.3694041	296.9842992	289.7035337	224.2576701	305.8380235	-0.721041708	8.29E-06	339105	serine protease 53
BCKDK	2895.241092	3061.131725	3086.056092	2738.179716	2602.704922	2702.549048	2756.699339	2279.883448	-0.189676817	0.048646591	10295	branched chain keto acid dehydrogenase kinase
FUS	18208.45938	17149.47661	31528.60694	27429.04258	25938.18777	24510.33708	34592.93848	36840.90408	0.396159574	1.28E-05	2521	FUS RNA binding protein
TRIM72	5.145570661	17.23194377	6.234456751	6.162444973	108.7383458	44.56977441	56.06441754	10.59179302	2.50395015	3.09E-05	493829	tripartite motif containing 72
TGFB1I1	879.0349879	1217.313742	906.3940969	901.7711144	723.7530757	969.3925934	744.3446073	644.7754003	-0.342679679	0.00332912	7041	transforming growth factor beta 1 induced transcript 1
C16orf58	2960.41832	2789.113184	3118.667096	2402.326465	2507.99733	2701.536099	2544.370268	1860.18365	-0.236443609	0.022397048	NA	NA
CLUHP3	45.45254084	62.77350945	50.8348012	65.73274638	25.72304954	42.54387557	22.664339	26.47948256	-0.955904266	0.023735552	100132341	clustered mitochondria homolog pseudogene 3
ZNF267	388.4905849	486.1869849	439.2894142	529.9702677	604.4916642	694.883301	557.0655955	773.2008907	0.50878502	7.88E-05	10308	zinc finger protein 267
DNAJA2	5133.564329	5788.702253	5476.730469	6236.394313	6168.854971	6775.61866	6048.992794	7240.814505	0.212608295	0.012357104	10294	DnaJ heat shock protein family (Hsp40) member A2
SIAH1	323.3133565	358.1782598	485.808053	309.1493228	443.1379898	436.5811993	783.7089856	387.9244195	0.44730272	0.003054194	6477	siah E3 ubiquitin protein ligase 1
HEATR3	1033.402108	848.0578041	1137.068997	1254.057552	1242.890985	1061.57099	1259.660105	1690.714961	0.291406615	0.009630147	55027	HEAT repeat containing 3
PAPD5	1104.582502	1011.76127	916.944716	1091.779834	1549.22912	1353.300423	1386.103259	1616.57241	0.51822912	1.15E-07	NA	NA
IRX3	933.0634798	1173.003029	1084.315901	1160.593803	1654.459777	1489.035645	1198.824247	1980.665295	0.521399075	9.55E-05	79191	iroquois homeobox 3
IRX5	212.6835873	295.4047503	307.4066752	250.6060956	439.6303012	366.6876895	428.2367212	480.6026084	0.69178305	7.48E-05	10265	iroquois homeobox 5
GNAO1	240.9842259	411.1049442	388.454613	197.1982391	206.9536258	272.4833936	251.6934489	108.5658785	-0.566096892	0.002486751	2775	G protein subunit alpha o1
BBS2	3602.757058	3276.531022	3264.937043	2663.203303	2748.858612	3127.987804	2966.64269	1933.002227	-0.263008193	0.016310455	583	Bardet-Biedl syndrome 2
HERPUD1	2282.918183	3075.901963	9819.269383	2230.80508	4029.164941	4952.309707	12445.10783	4808.674032	0.736446373	6.32E-11	9709	homocysteine inducible ER protein with ubiquitin like domain 1
PLLP	110.6297692	93.5448376	75.29305461	34.92052152	52.6153286	65.8417122	45.32867801	11.91576715	-0.901068723	0.013838623	51090	plasmolipin
CCL22	46.31013595	196.9365002	183.1971138	59.57030141	44.43072193	104.3337901	120.4788547	11.91576715	-0.862300464	0.014734514	6367	C-C motif chemokine ligand 22
CX3CL1	167.2310465	162.4726127	369.7512427	131.4654928	83.01529624	67.86761103	83.50019633	34.42332732	-1.578263565	5.39E-10	6376	C-X3-C motif chemokine ligand 1
CIAPIN1	2420.990996	1874.589311	2173.427538	2868.618135	2689.227906	2276.097343	2233.033822	3893.80791	0.227783847	0.040652075	57019	cytokine induced apoptosis inhibitor 1
POLR2C	2761.456255	2595.869244	2588.258699	3457.13163	3339.319522	3346.784878	2895.071093	4715.995843	0.312485327	0.000862499	5432	RNA polymerase II subunit C
DOK4	985.3767815	1184.080708	963.9429284	783.6575858	855.8760119	951.1595039	741.9588874	611.6760471	-0.312997807	0.00750736	55715	docking protein 4
CFAP20	1510.224989	1427.789627	1237.779452	1795.325636	1702.398188	2036.028331	1825.07572	2220.304612	0.388156753	0.00031262	29105	cilia and flagella associated protein 20
CCDC113	1199.775559	1345.322467	1395.079591	919.2313752	947.0759149	1066.635738	1213.138567	789.0885802	-0.274513936	0.014048988	29070	coiled-coil domain containing 113
BEAN1	615.7532891	862.8280416	926.5361879	357.4218085	420.9226288	680.7020092	752.6946269	132.3974128	-0.618240182	0.000839356	146227	brain expressed associated with NEDD4 1
RRAD	25.7278533	30.77132816	45.55949164	49.29955979	83.01529624	89.13954882	63.22157722	66.19870639	1.011841001	0.009770585	6236	RRAD	Ras related glycolysis inhibitor and calcium channel regulator
CES2	3083.912016	2605.716069	3119.626244	2702.232121	2396.920525	2298.38223	2270.01248	2263.995759	-0.315506288	0.001024086	8824	carboxylesterase 2
CES3	585.7374602	646.1978913	727.0335719	348.178141	454.830285	550.0315342	554.6798756	139.0172834	-0.545034173	0.00303671	23491	carboxylesterase 3
CES4A	125.2088861	157.5492002	216.7672655	121.1947511	114.5844934	116.4891831	140.7574738	59.57883575	-0.538203653	0.043755298	283848	carboxylesterase 4A
FBXL8	343.8956392	432.0294474	394.6890697	311.2034712	245.5382001	286.6646854	264.8149084	149.6090764	-0.666226349	8.87E-05	55336	F-box and leucine rich repeat protein 8
HSF4	696.3672294	891.1376635	968.7386644	737.4392485	385.8457431	454.8142889	598.8156937	330.993532	-0.911959042	2.00E-13	3299	heat shock transcription factor 4
NOL3	1757.212381	2206.919656	2019.484414	1589.910803	1484.921496	1766.583786	1529.246453	1216.732223	-0.337641179	0.00049032	8996	nucleolar protein 3
KIAA0895L	476.8228812	413.5666505	498.2769665	414.9379615	275.9381678	262.3538994	311.3364463	349.5291698	-0.594169199	0.000174198	653319	KIAA0895 like
EXOC3L1	76.3259648	108.3150751	127.5665766	58.54322725	45.59995146	86.10070057	70.37873691	35.74730145	-0.657196923	0.045141032	283849	exocyst complex component 3 like 1
TMEM208	867.8862515	637.5819195	903.0370817	1148.268913	1034.768129	828.5926243	943.5522185	1511.978454	0.271358818	0.02965128	29100	transmembrane protein 208
ATP6V0D1	2821.487912	2371.853975	2412.255189	4109.323723	3760.242151	3059.107244	2824.692356	5339.587658	0.346754645	6.39E-05	9114	ATPase H+ transporting V0 subunit d1
CTCF	2071.949786	1719.501818	1921.6514	2527.629513	2451.874313	1950.94058	2038.59765	3321.851087	0.226505982	0.031812827	10664	CCCTC-binding factor
PARD6A	401.3545115	477.571013	393.2503489	393.3694041	327.3842669	398.0891214	295.829267	274.0626445	-0.369843577	0.020443642	50855	par-6 family cell polarity regulator alpha
TSNAXIP1	103.7690083	61.54265632	91.11898328	93.46374876	38.58457431	43.55682499	40.55723822	51.63499099	-0.992672252	0.003434511	55815	translin associated factor X interacting protein 1
CENPT	1768.361117	1217.313742	1395.079591	1784.02782	1296.675543	936.978212	932.816479	1750.293797	-0.357544602	0.003802291	80152	centromere protein T
SLC12A4	2201.446648	3035.28381	2908.134288	2495.790214	1675.505909	2187.970744	2190.090864	2335.490362	-0.343299985	0.00084948	6560	solute carrier family 12 member 4
DDX28	670.6393761	653.5830101	765.8790332	814.4698106	926.0297834	883.2918929	741.9588874	1014.164182	0.291055997	0.041233779	55794	DEAD-box helicase 28
DUS2	1136.313521	1222.237154	1052.18447	1105.131799	916.6759472	988.6386324	860.0520222	954.5853462	-0.279852317	0.012059314	54920	dihydrouridine synthase 2
SLC7A6	1813.813658	2065.371546	2187.335172	2394.109872	2035.628602	2266.980798	2520.513069	3540.306818	0.26800698	0.01841649	9057	solute carrier family 7 member 6
ZFP90	1501.649038	1602.570771	1535.594655	1290.005148	1125.968032	1398.883147	1315.724522	820.8639593	-0.367720077	0.001930352	146198	ZFP90 zinc finger protein
HAS3	186.0981389	153.8566408	264.2450515	238.2812056	576.4301556	359.5970435	532.0155366	305.8380235	1.059728673	6.24E-08	3038	hyaluronan synthase 3
CIRH1A	4140.469192	4003.96522	4601.508656	5711.559416	4646.51813	4635.256539	4840.625667	7261.998091	0.199270003	0.037967448	NA	NA
COG8	1240.082529	1265.317014	1187.903798	964.4226383	952.9220625	957.2372004	867.2091819	799.6803732	-0.378094043	0.000453676	84342	component of oligomeric golgi complex 8
NIP7	3632.772887	3591.629423	4115.221029	4265.438996	4259.503158	4453.938593	4364.674548	5227.049857	0.229101677	0.013791396	51388	nucleolar pre-rRNA processing protein NIP7
NQO1	34263.49743	33356.11972	34400.29363	41492.76908	43370.23075	41410.38517	41818.09118	53769.23728	0.3269199	6.37E-06	1728	NAD(P)H quinone dehydrogenase 1
FUK	854.1647297	918.2164323	774.0317843	603.9196074	605.6608937	686.7797057	589.2728141	532.2375994	-0.375528078	0.003080256	NA	NA
PHLPP2	933.0634798	950.2186136	1006.624978	957.2331192	1069.845015	1035.234306	1188.088508	1273.663111	0.243186544	0.0435318	23035	PH domain and leucine rich repeat protein phosphatase 2
ATXN1L	2400.408713	2538.019147	2655.399002	2119.881071	3795.319037	3338.681283	3341.200713	3311.259294	0.507167943	9.37E-08	342371	ataxin 1 like
TXNL4B	668.9241859	724.9724914	770.6747691	824.7405523	1145.844934	1028.14366	1089.081132	1365.017326	0.626301216	8.65E-09	54957	thioredoxin like 4B
PSMD7	4643.877521	4352.296655	4351.650812	6244.610906	5286.08668	5077.915435	4749.968311	7661.838278	0.207721939	0.019025137	5713	proteasome 26S subunit	non-ATPase 7
GLG1	9994.413413	10192.69474	9964.100609	9211.828161	9381.897705	9071.974991	9009.671184	7375.859866	-0.180986818	0.047678082	2734	golgi glycoprotein 1
CTRB2	13.72152176	18.4627969	22.06038543	8.216593298	46.76918098	46.59567325	35.78579843	18.53563779	1.234796004	0.021994199	440387	chymotrypsinogen B2
CTRB1	15.43671198	8.615971885	24.45825341	8.216593298	67.81531242	64.82876278	56.06441754	23.8315343	1.903544293	7.29E-05	1504	chymotrypsinogen B1
LOC100506281	23.15506797	27.07876878	29.25398937	9.24366746	111.0768048	99.269043	90.65735602	15.88768953	1.737059961	6.61E-06	100506281	uncharacterized LOC100506281
BCAR1	2852.361336	2567.559622	2753.232016	4130.89228	4255.995469	3269.800723	2976.185569	5600.410561	0.36963391	0.000297374	9564	BCAR1 scaffold protein	Cas family member
TERF2IP	3450.105128	3521.470795	3771.366761	3878.232037	4363.564585	4300.983231	4221.531354	4404.861923	0.243221918	0.006998706	54386	TERF2 interacting protein
CMC2	843.0159933	812.3630634	780.7458147	1066.10298	1042.952736	964.3278463	907.7664201	1432.540006	0.30005693	0.008979767	56942	C-X9-C motif containing 2
CENPN	1808.668087	1441.329011	1772.024438	2507.08803	3052.858288	2282.17504	2190.090864	3730.959092	0.573666762	9.64E-09	55839	centromere protein N
GAN	190.3861144	215.3992971	187.9928497	241.3624281	339.0765621	299.8330279	323.2650458	397.1922384	0.705155031	1.94E-05	8139	gigaxonin
PLCG2	1024.826157	1137.308289	1002.78839	743.6016934	844.1837167	775.9192545	895.8378206	636.8315555	-0.304293848	0.01765949	5336	phospholipase C gamma 2
MLYCD	377.3418485	401.2581192	542.8773109	401.5859974	339.0765621	333.2603587	369.7865838	283.3304634	-0.371082276	0.024506339	23417	malonyl-CoA decarboxylase
OSGIN1	987.9495669	1305.935167	1015.257303	930.529191	1821.659599	1992.471506	1679.546806	1559.641523	0.74064689	6.02E-15	29948	oxidative stress induced growth inhibitor 1
TAF1C	2040.218767	2094.912021	2270.780978	2068.527363	1764.367352	1671.36654	1702.211145	1988.60914	-0.25263773	0.021263667	9013	TATA-box binding protein associated factor	RNA polymerase I subunit C
COTL1	14549.10104	14728.38851	12778.23847	21042.69544	19003.48746	19141.70516	16964.85417	27991.46101	0.396021499	2.14E-08	23406	coactosin like F-actin binding protein 1
USP10	6607.770324	5967.175957	6344.279105	6889.61348	7911.006963	6813.097788	7284.7957	8860.034864	0.25332274	0.002697646	9100	ubiquitin specific peptidase 10
CRISPLD2	1852.405438	2033.369365	1634.86639	1511.853167	3058.704436	2416.897312	1958.676034	2530.114558	0.49372393	2.66E-05	83716	cysteine rich secretory protein LCCL domain containing 2
FAM92B	136.3576225	97.23739698	102.6287496	55.46200476	51.44609908	55.71221801	22.664339	17.21166366	-1.483938981	1.79E-05	NA	NA
GSE1	3615.620984	4848.330465	3673.054174	2836.778836	2686.889447	3201.933112	2933.242611	2543.3543	-0.378260122	0.000168518	23199	Gse1 coiled-coil protein
C16orf74	253.8481526	208.0141784	229.236179	171.5213851	204.6151668	167.136654	143.1431937	92.67818895	-0.536574522	0.015135373	404550	chromosome 16 open reading frame 74
FOXL1	345.6108294	206.7833252	217.7264127	184.8733492	133.2921658	127.6316267	84.69305628	70.17062878	-1.202556546	1.32E-08	2300	forkhead box L1
MAP1LC3B	4537.535728	5199.123606	6473.763976	4709.135034	7126.453952	7756.153697	10713.07519	6235.918142	0.590891307	1.37E-12	81631	microtubule associated protein 1 light chain 3 beta
ZCCHC14	2007.630153	2098.60458	2167.672655	2014.092432	2981.535288	2476.661328	2712.563521	2614.848903	0.377660508	9.99E-05	23174	zinc finger CCHC-type containing 14
SLC7A5	6678.093123	9034.461948	14897.47419	9837.316326	12151.80245	11527.36438	17379.96944	19386.95315	0.603801348	8.60E-07	8140	solute carrier family 7 member 5
ZNF469	682.6457077	1209.928623	1012.859435	1128.754504	1755.013516	1655.15935	1522.089293	1245.859654	0.633535903	0.049345986	84627	zinc finger protein 469
PIEZO1	14244.65478	15297.04265	14855.75129	13374.55974	12970.26312	11750.21325	11822.43494	12359.29848	-0.239868569	0.008611765	9780	piezo type mechanosensitive ion channel component 1
ANKRD11	4907.15922	5012.033931	5500.709149	5649.934966	9141.036423	6908.315034	8138.883422	8299.993807	0.620199913	9.44E-12	29123	ankyrin repeat domain 11
CPNE7	4072.719178	4474.151114	5330.460522	4074.403202	3829.226693	3267.774824	4749.968311	3095.451511	-0.27533283	0.007277773	27132	copine 7
CDK10	1622.569948	2028.445952	1890.95869	1542.665392	1227.691001	1577.162244	1367.0175	1130.673905	-0.420319724	7.70E-06	8558	cyclin dependent kinase 10
MC1R	935.6362652	1287.47237	1128.436672	668.6252796	833.660651	968.379644	857.6663023	525.6177288	-0.330588596	0.00532366	4157	melanocortin 1 receptor
GAS8-AS1	18.86709242	16.00109064	19.18294385	24.64977989	7.015377147	3.038848255	2.385719895	1.323974128	-2.590217208	0.003123971	750	GAS8 antisense RNA 1
DOC2B	268.4272695	370.486791	254.174006	164.331866	185.9074944	243.1078604	207.5576309	97.97408546	-0.533463704	0.006186173	8447	double C2 domain beta
RPH3AL	138.0728127	162.4726127	114.1385159	98.59911957	112.2460344	99.269043	95.42879581	38.39524971	-0.618848614	0.039713353	9501	rabphilin 3A like (without C2 domains)
TIMM22	1517.943345	1213.621183	1360.070719	1722.40337	1626.398269	1526.514774	1526.860733	2105.118863	0.220905794	0.044134687	29928	translocase of inner mitochondrial membrane 22
CRK	3583.889965	3631.016723	3686.482234	4058.997089	5056.917694	4429.627807	4371.831708	5654.6935	0.376927391	2.41E-05	1398	CRK proto-oncogene	adaptor protein
PITPNA	3835.165332	3488.23776	4671.526401	4479.070421	4907.256314	4428.614857	5181.783612	5547.451596	0.288979893	0.000989426	5306	phosphatidylinositol transfer protein alpha
MIR22HG	895.329295	761.8980852	967.7795172	382.0715883	1289.660166	1162.865932	1551.910792	597.1123317	0.615034507	2.92E-09	84981	MIR22 host gene
RTN4RL1	847.3039688	782.8225884	729.9110135	498.1309687	602.1532051	560.1610284	454.47964	350.8531439	-0.542015603	1.11E-05	146760	reticulon 4 receptor like 1
HIC1	319.8829761	651.1213039	592.7529649	418.019184	779.8760928	917.7321731	715.7159685	685.8185982	0.684965898	3.12E-05	3090	HIC ZBTB transcriptional repressor 1
SGSM2	2899.529067	3020.513572	3232.805612	2183.559669	2337.289819	2484.764923	2422.698554	1739.702004	-0.334538436	0.000159805	9905	small G protein signaling modulator 2
RAP1GAP2	2858.364502	3952.269389	3063.036559	2594.389334	2275.320655	2861.582107	2568.227467	2324.898569	-0.302552761	0.001797827	23108	RAP1 GTPase activating protein 2
GSG2	198.9620655	141.5481095	178.4013778	354.340586	384.6765136	209.6805296	188.4718717	626.2397625	0.612877934	0.001845734	NA	NA
ZZEF1	1919.297856	2213.073921	1840.603462	2322.214681	3013.104485	2726.859834	2405.998514	3491.319775	0.481836777	6.20E-07	23140	zinc finger ZZ-type and EF-hand domain containing 1
UBE2G1	3886.621039	3818.106398	4007.796544	4120.621539	4631.318147	4101.432195	4463.681924	4820.589799	0.184565548	0.046123646	7326	ubiquitin conjugating enzyme E2 G1
GLTPD2	487.1140226	450.4922443	383.1793034	411.8567391	285.292004	338.3251058	256.4648887	260.8229032	-0.605020711	6.87E-05	388323	glycolipid transfer protein domain containing 2
PLD2	3008.443646	2844.501575	2902.379404	2338.647867	2543.074216	2466.531834	2379.755595	1936.974149	-0.251603794	0.005861785	5338	phospholipase D2
ENO3	176.6645927	164.9343189	264.2450515	133.5196411	118.092182	140.7999692	189.6647317	48.98704273	-0.642946212	0.012681272	2027	enolase 3
CAMTA2	2001.626987	2096.142874	1922.610547	1755.269743	1555.075268	1751.389544	1708.175445	1466.963334	-0.262832536	0.009100847	23125	calmodulin binding transcription activator 2
C1QBP	9227.723385	10175.4628	9415.947988	14165.40685	11485.34162	10758.53577	10040.30218	17381.13235	0.196078956	0.036582013	708	complement C1q binding protein
TXNDC17	1757.212381	1190.234973	1263.196852	2221.561413	2020.428618	1523.475925	1598.43233	2895.531418	0.319573225	0.000989426	84817	thioredoxin domain containing 17
C17orf100	205.8228264	220.3227096	189.4315705	119.1406028	107.5691163	165.1107552	139.5646139	80.7624218	-0.585036057	0.011969187	388327	chromosome 17 open reading frame 100
XAF1	102.0538181	20.92450315	117.0159575	6.162444973	51.44609908	13.16834244	59.64299738	0	-1.056442054	0.031511042	54739	XIAP associated factor 1
SLC16A13	440.8038866	503.4189287	551.0300621	305.0410262	275.9381678	335.2862575	318.493606	174.7645849	-0.711529339	9.98E-07	201232	solute carrier family 16 member 13
DLG4	2156.851702	3622.400751	2651.562414	1626.885473	1802.951927	3318.422295	2159.076505	1284.254904	-0.253870593	0.009880263	1742	discs large MAGUK scaffold protein 4
MIR324	20.58228264	34.46388754	35.48844612	44.16418898	17.53844287	9.116544766	11.92859948	19.85961192	-1.20851659	0.040877013	442898	microRNA 324
CLDN7	101.196223	121.8544595	141.9537845	20.54148324	56.12301718	70.90645929	78.72875654	9.267818895	-0.866863606	0.007755036	1366	claudin 7
EIF5A	31396.55698	24496.43892	25355.05603	46306.66568	38330.8515	29749.31147	27893.83701	65207.04977	0.29998087	0.000666916	1984	eukaryotic translation initiation factor 5A
NEURL4	2203.161838	2525.710615	2240.088268	2424.922097	1769.044271	1957.018276	1712.946885	2328.870491	-0.282681315	0.007337367	84461	neuralized E3 ubiquitin protein ligase 4
ACAP1	140.6455981	180.9354096	169.2894795	121.1947511	97.04605053	122.5668796	128.8288743	42.36717209	-0.710334655	0.009740603	9744	ArfGAP with coiled-coil	ankyrin repeat and PH domains 1
NLGN2	5617.247971	6311.814832	6252.200974	4937.145498	5255.686713	5496.263544	5315.383926	4102.995822	-0.199003731	0.026234937	57555	neuroligin 2
ZBTB4	4493.798377	5626.229641	4919.46595	3749.847766	4004.611121	4768.965862	4333.66019	3075.591899	-0.217966232	0.013284734	57659	zinc finger and BTB domain containing 4
SNORD10	30.87342396	20.92450315	26.85612139	35.94759568	4.676918098	6.07769651	11.92859948	15.88768953	-1.650744985	0.010522219	652966	small nucleolar RNA	C/D box 10
CD68	1147.462257	1657.959161	1888.081248	1017.830495	1793.598091	2463.492986	3349.550733	1149.209543	0.560702539	1.57E-06	968	CD68 molecule
SOX15	145.7911687	148.9332283	157.7797132	103.7344904	171.8767401	247.1596581	262.4291885	123.1295939	0.499584999	0.030737161	6665	SRY-box transcription factor 15
SAT2	2095.104854	2038.292777	1863.143421	1635.102066	1622.89058	1981.329062	1574.575131	1366.3413	-0.227567866	0.040355244	112483	spermidine/spermine N1-acetyltransferase family member 2
CYB5D1	2012.775723	1815.508361	1840.123889	1563.206875	2363.012869	2152.517514	2379.755595	2270.615629	0.346044495	0.000580197	124637	cytochrome b5 domain containing 1
ALOXE3	45.45254084	80.00545321	46.03906524	130.4384186	104.0614277	140.7999692	135.986034	170.7926625	0.982404416	0.000530304	59344	arachidonate lipoxygenase 3
VAMP2	2824.060698	2662.335312	2195.487924	1957.603353	1937.413322	2097.818246	1670.003927	1492.118842	-0.418788415	4.29E-06	6844	vesicle associated membrane protein 2
CTC1	1927.016212	2251.230368	1911.580355	1339.304708	1482.583037	1637.93921	1408.767598	843.3715194	-0.482820498	9.38E-07	80169	CST telomere replication complex component 1
SLC25A35	692.0792539	763.1289384	726.0744247	470.3999663	605.6608937	595.614258	535.5941165	341.585325	-0.360123608	0.007626247	399512	solute carrier family 25 member 35
NDEL1	2121.690302	2487.554168	2563.320872	2463.950915	2745.350924	2771.429609	2855.706715	2790.937462	0.215596492	0.031556203	81565	nudE neurodevelopment protein 1 like 1
ZNF18	358.474756	353.2548473	321.7938831	291.6890621	222.1536097	308.9495726	291.0578272	186.680352	-0.410439228	0.033298299	7566	zinc finger protein 18
CDRT1	9.433546211	4.923412506	4.316162366	13.35196411	21.04613144	11.1424436	26.24291885	26.47948256	1.490238312	0.046335082	374286	CMT1A duplicated region transcript 1
TRIM16	1044.550844	1262.855308	1215.719066	1405.037454	1643.936711	2104.908891	2076.769169	2330.194465	0.724016785	1.28E-16	10626	tripartite motif containing 16
ZNF286A	801.851428	859.1354822	770.6747691	695.3292078	923.6913244	1010.92352	854.0877225	1089.630707	0.306781052	0.024745894	57335	zinc finger protein 286A
ADORA2B	909.0508167	937.9100823	909.2715385	1211.947511	2575.812642	1945.875833	1711.754025	1946.241968	1.037627392	6.82E-17	136	adenosine A2b receptor
TTC19	2251.187164	1913.976612	2608.40079	2128.097664	2935.935336	2475.648379	3079.964385	2201.768975	0.261374155	0.012870209	54902	tetratricopeptide repeat domain 19
UBB	65129.20304	58386.7489	52935.81313	72873.99303	75914.56534	70185.2393	56120.48195	92893.99673	0.23028017	0.007004824	7314	ubiquitin B
ZNF287	475.107691	450.4922443	457.5132108	352.2864376	342.5842507	326.1697127	345.9293848	300.542127	-0.394967697	0.010816768	57336	zinc finger protein 287
MPRIP	4591.56422	4742.477096	4395.771583	5072.719287	6106.885807	5414.214641	5322.541086	7808.799406	0.375327163	0.00011929	23164	myosin phosphatase Rho interacting protein
PLD6	684.3608979	845.5960978	892.9660362	686.0855404	467.6918098	580.4200168	560.6441754	525.6177288	-0.53918524	8.63E-06	201164	phospholipase D family member 6
COPS3	3171.386717	2704.184319	2882.237313	4124.729835	3611.750001	3401.484147	3227.879018	5389.898674	0.266884418	0.00414965	8533	COP9 signalosome subunit 3
RASD1	157.7975003	152.6257877	152.5044036	142.7633085	406.8918745	343.3898528	440.1653207	255.5270067	1.238973707	1.03E-12	51655	ras related dexamethasone induced 1
SREBF1	11825.37897	11419.85531	14607.33217	9824.991436	9477.774526	8370.001044	9684.829914	7966.352327	-0.416033687	8.25E-07	6720	sterol regulatory element binding transcription factor 1
LLGL1	2192.870697	2003.82889	1607.530695	1645.372808	1986.520962	1604.511879	1340.774581	1502.710635	-0.21404133	0.044725036	3996	LLGL scribble cell polarity complex component 1
MIEF2	550.5760607	708.9714008	604.7423049	695.3292078	425.5995469	506.4747092	400.8009424	541.5054183	-0.453337488	0.000544743	125170	mitochondrial elongation factor 2
SMCR8	1824.104799	1961.979883	1910.621207	1922.682832	2218.028408	2388.534729	2459.677212	2626.76467	0.345204713	0.000179998	140775	SMCR8-C9orf72 complex subunit
ZNF286B	229.8354895	295.4047503	257.0514476	201.3065358	332.061185	334.2733081	357.8579843	378.6566006	0.521072219	0.004439874	729288	zinc finger protein 286B (pseudogene)
FOXO3B	391.0633702	503.4189287	502.1135553	383.0986625	582.2763032	564.2128261	638.180072	647.4233485	0.458005634	0.002289533	2310	forkhead box O3B
TRIM16L	576.303914	620.3499757	603.7831577	692.2479853	789.229929	998.7681266	930.4307591	920.1620189	0.544563182	2.66E-06	147166	tripartite motif containing 16 like
TVP23B	1137.171116	1102.844401	1260.798985	1163.675026	1252.244821	1396.857248	1491.074934	1372.961171	0.239927514	0.030121173	51030	trans-golgi network vesicle protein 23 homolog B
SLC5A10	445.0918622	594.50206	485.808053	475.5353371	609.1685823	778.9581028	591.658534	753.3412787	0.445808243	0.000768813	125206	solute carrier family 5 member 10
FAM83G	1367.006606	2009.983155	1527.921478	1536.502947	1732.798155	2249.760658	1858.475798	2436.112395	0.362204242	0.001448245	644815	family with sequence similarity 83 member G
EPN2	2553.918238	2278.309137	2062.166464	1804.569303	2012.244012	1887.124767	1879.947277	1609.952539	-0.228793002	0.025837251	22905	epsin 2
ALDH3A1	294.1551228	252.3248909	180.7992458	224.9292415	524.9840565	372.765386	275.5506479	219.7797052	0.50591159	0.00986249	218	aldehyde dehydrogenase 3 family member A1
TMEM11	962.2217136	1036.378332	1043.552145	1407.091602	1500.12148	1283.406913	1228.645746	1889.31108	0.40228999	0.000331092	8834	transmembrane protein 11
MAP2K3	3008.443646	4370.759452	3528.702521	4073.376127	7419.930563	8209.955036	6188.557408	6831.7065	0.941523258	1.26E-21	5606	mitogen-activated protein kinase kinase 3
C17orf51	375.6266582	430.7985942	544.7956053	472.4541146	619.691648	470.0085301	631.0229123	838.0756229	0.472101074	0.004096775	NA	NA
WSB1	3839.453308	2972.5103	3583.853485	2901.484508	4621.96431	3811.728661	4132.066858	3909.6956	0.314609741	0.00039271	26118	WD repeat and SOCS box containing 1
SGK494	273.5728401	366.7942317	285.8258634	355.3676601	204.6151668	203.6028331	232.6076898	206.5399639	-0.584349168	0.001604992	NA	NA
PROCA1	367.0507071	396.3347067	349.6091517	214.6584999	167.199822	212.7193779	226.64339	100.6220337	-0.926846024	1.14E-07	147011	protein interacting with cyclin A1
TRAF4	4919.165552	5457.602762	5733.781917	3999.426788	3897.042005	4304.022079	3863.67337	3558.842456	-0.354975914	0.000204768	9618	TNF receptor associated factor 4
FLOT2	9670.242462	6853.390208	8084.651685	7757.491147	7741.468682	6106.059094	5695.90625	6593.391157	-0.307132535	0.000804965	2319	flotillin 2
NUFIP2	4219.367942	4636.623727	4346.375503	3485.889707	10376.91203	9403.209451	10534.1462	7971.648224	1.19767159	5.91E-53	57532	nuclear FMR1 interacting protein 2
TAOK1	4386.598988	4167.668686	4270.123301	4341.442484	5908.116787	4716.292492	5803.263645	4726.587636	0.294184298	0.002802152	57551	TAO kinase 1
CORO6	260.7089135	220.3227096	190.8702913	161.2506435	112.2460344	133.7093232	95.42879581	103.269982	-0.89909764	2.96E-05	84940	coronin 6
GOSR1	1590.838929	1489.332283	1550.94101	1423.524789	1875.444157	1848.632689	1840.582899	1650.995737	0.252532196	0.011219641	9527	golgi SNAP receptor complex member 1
COPRS	942.497026	1017.915536	888.1703002	1312.600779	1364.490855	1189.202617	1018.702395	1647.023815	0.321124452	0.005327056	55352	coordinator of PRMT5 and differentiation stimulator
UTP6	1792.37378	1790.891299	1899.591015	2119.881071	2103.443915	2223.423973	2316.534018	2634.708514	0.285703518	0.002008018	55813	UTP6 small subunit processome component
CDK5R1	270.1424597	296.6356035	314.6002791	208.4960549	457.1687441	431.5164522	539.1726963	324.3736613	0.682092558	3.19E-06	8851	cyclin dependent kinase 5 regulatory subunit 1
MYO1D	325.8861418	395.1038536	362.5576388	300.9327295	164.861363	210.693479	121.6717147	105.9179302	-1.231711721	2.13E-11	4642	myosin ID
LIG3	2112.256756	2547.865972	1757.63723	2323.241755	1667.321302	2066.416814	1516.124993	2158.077828	-0.240776287	0.018702302	3980	DNA ligase 3
PEX12	116.632935	164.9343189	169.7690531	190.00872	215.1382325	250.1985063	199.2076112	223.7516276	0.482534942	0.031102519	5193	peroxisomal biogenesis factor 12
RASL10B	1758.927571	2295.541081	1968.170039	1837.435676	1341.106265	1947.901732	1776.168462	1650.995737	-0.231986037	0.029140327	91608	RAS like family 10 member B
LHX1	2084.813713	2748.495031	1633.907242	2858.347393	3204.858127	3403.510046	2624.291885	4031.501219	0.527076623	2.27E-08	3975	LIM homeobox 1
DUSP14	1090.86098	1201.312651	1125.55923	1333.142263	2087.074701	2025.898837	1773.782742	1880.043262	0.710601281	3.00E-12	11072	dual specificity phosphatase 14
SYNRG	2073.664976	1701.039021	1799.360133	1647.426956	1587.813694	1418.129186	1610.360929	1517.274351	-0.231929822	0.033298299	11276	synergin gamma
SOCS7	1712.617435	2203.227096	2384.43992	1589.910803	2260.120671	2459.441188	2799.642297	1829.732245	0.248364969	0.013732698	30837	suppressor of cytokine signaling 7
ARHGAP23	271.8576499	307.7132816	319.8755887	224.9292415	219.8151506	157.0071599	218.2933704	206.5399639	-0.488070272	0.020936413	57636	Rho GTPase activating protein 23
MLLT6	8088.837079	9649.888511	8698.026315	6755.066765	7038.761738	8204.890289	8208.069299	5719.568232	-0.18926922	0.031149477	4302	MLLT6	PHD finger containing
PCGF2	2393.547952	2976.20286	2558.525136	1912.41209	1977.167126	2514.140457	2037.40479	1703.954703	-0.254461608	0.00767083	7703	polycomb group ring finger 2
CWC25	1304.402163	1463.484367	1423.374434	1608.398138	1777.228877	1778.739179	1510.160694	2184.557311	0.313273274	0.004827646	54883	CWC25 spliceosome associated protein homolog
PLXDC1	67.7500137	93.5448376	70.01774505	56.48907892	39.75380383	57.73811685	29.82149869	18.53563779	-1.041661426	0.005517284	57125	plexin domain containing 1
CDK12	5211.605484	4656.317377	4558.826606	5717.721861	5829.778409	5122.485209	5198.483652	7308.337186	0.210870643	0.021372539	51755	cyclin dependent kinase 12
ERBB2	7100.887512	7596.825496	6703.479728	5828.645871	6459.993123	6533.523749	5926.12822	5033.749634	-0.185720756	0.03078833	2064	erb-b2 receptor tyrosine kinase 2
GRB7	1140.601496	1878.281871	1173.51659	845.2820355	644.245468	1176.034275	576.1513547	324.3736613	-0.964175628	1.45E-14	2886	growth factor receptor bound protein 7
GSDMB	343.0380441	531.7285506	504.9909968	280.3912463	199.9382487	248.1726075	246.9220091	125.7775421	-1.013750426	5.25E-11	55876	gasdermin B
RAPGEFL1	1340.421157	1416.711948	1141.864733	827.8217748	1088.552687	1163.878882	891.0663808	740.1015375	-0.278002735	0.013684911	51195	Rap guanine nucleotide exchange factor like 1
IGFBP4	625.1868353	902.2153416	720.7991151	1810.731748	973.9681939	1302.652952	824.2662238	2630.736592	0.475503887	2.82E-05	3487	insulin like growth factor binding protein 4
KRT10	705.8007756	681.892632	822.9482911	1115.40254	936.5528491	829.6055737	886.2949411	1466.963334	0.297907618	0.014927882	3858	keratin 10
KRT32	3.430380441	2.461706253	5.275309559	7.189519136	28.06150859	10.12949418	9.542879581	19.85961192	1.810934977	0.040069666	3882	keratin 32
KRT15	2372.108075	2162.608943	2278.933729	1476.932645	2051.997816	1993.484455	1709.368305	1063.151225	-0.301783974	0.005588733	3866	keratin 15
KRT19	22697.11218	15358.58531	14889.80102	16523.56912	24031.17442	21462.37228	14790.27049	21154.45861	0.227807548	0.040717813	3880	keratin 19
EIF1	22125.09625	24389.3547	24505.73119	20443.9112	25104.52712	28108.33341	28382.90959	23267.52132	0.196408255	0.011929007	10209	eukaryotic translation initiation factor 1
HAP1	2297.4973	1469.638633	2225.221487	1225.299476	1121.291114	655.3782737	832.6162434	451.4751776	-1.260387042	1.65E-33	9001	huntingtin associated protein 1
JUP	2805.193605	2251.230368	2475.558904	1351.629597	1719.936631	1382.675956	1071.188233	728.1857703	-0.876261361	4.04E-16	3728	junction plakoglobin
P3H4	3344.62093	3905.49697	3831.31346	2951.811142	2652.981791	2749.144722	2414.348534	2661.187997	-0.41505424	9.79E-05	10609	prolyl 3-hydroxylase family member 4 (inactive)
FKBP10	26043.4483	27013.53356	33751.43056	18062.12622	21783.91527	23932.95591	26957.44196	14102.97241	-0.278297921	0.000437262	60681	FKBP prolyl isomerase 10
KLHL11	364.4779218	503.4189287	405.7192624	401.5859974	661.7839109	643.2228807	523.665517	648.7473226	0.566765486	9.21E-05	55175	kelch like family member 11
DNAJC7	4112.168553	4102.43347	3617.423636	5549.281698	4991.44084	4654.502578	4061.688122	7455.298314	0.264058334	0.00414965	7266	DnaJ heat shock protein family (Hsp40) member C7
DHX58	432.2279355	416.0283567	418.6677495	196.171165	277.1073973	291.7294325	250.500589	78.11447354	-0.770422532	1.62E-05	79132	DExH-box helicase 58
KAT2A	4183.348947	4966.492365	5591.828132	4625.942027	3715.811429	4310.099775	4605.632258	4073.868391	-0.210019474	0.016815028	2648	lysine acetyltransferase 2A
PTRF	15268.62334	17255.32998	18304.84459	22362.48573	21115.11598	21558.60247	18615.77234	31605.91038	0.328241496	0.001160785	NA	NA
NAGLU	1374.724962	1810.584949	1515.932138	1290.005148	1156.368	1527.527723	1253.695805	937.3736825	-0.305455399	0.004098846	4669	N-acetyl-alpha-glucosaminidase
HSD17B1	2017.921294	2357.083737	2075.594525	1735.755334	1419.444643	1661.237046	1602.01091	1568.909342	-0.383883706	0.000266472	3292	hydroxysteroid 17-beta dehydrogenase 1
FAM134C	1289.823046	1381.017208	1314.031654	1132.862801	1083.875769	1181.099022	1043.752454	1052.559432	-0.229928887	0.046079937	NA	NA
TUBG2	1071.136293	1033.916626	1022.450907	911.0147819	885.1067501	857.9681574	724.0659882	636.8315555	-0.388371231	0.001002049	27175	tubulin gamma 2
PLEKHH3	1833.538345	2167.532356	1758.116804	1588.883729	1288.490936	1469.789606	1067.609653	1371.637196	-0.501384233	5.41E-06	79990	pleckstrin homology	MyTH4 and FERM domain containing H3
CNTNAP1	1981.9023	1897.975521	1656.926775	1319.790298	1249.906362	1380.650057	1101.009732	661.9870639	-0.671855745	1.34E-09	8506	contactin associated protein 1
EZH1	1896.142788	2104.758846	1899.111441	1505.690722	1475.56766	1860.788082	1692.668266	1105.518397	-0.285394051	0.007883254	2145	enhancer of zeste 1 polycomb repressive complex 2 subunit
PSME3	6794.726058	4981.262602	6258.435431	10047.86653	7628.053418	5730.25486	6573.851171	14129.45189	0.23324595	0.023488031	10197	proteasome activator subunit 3
AOC3	102.0538181	182.1662627	171.2077739	73.94933968	274.7689383	274.5092924	293.4435471	116.5097233	0.866828287	6.38E-05	8639	amine oxidase copper containing 3
ARL4D	1440.759785	960.0654386	906.3940969	771.3326958	2149.043866	1559.942104	1574.575131	1489.470894	0.75331935	7.69E-14	379	ADP ribosylation factor like GTPase 4D
NAGS	70.32279903	66.46606882	62.34456751	71.89519136	32.73842669	33.42733081	41.75009817	34.42332732	-0.927607246	0.013684911	162417	N-acetylglutamate synthase
ASB16	61.74684793	46.7724188	43.64119726	93.46374876	28.06150859	22.28488721	16.70003927	58.25486163	-1.049072883	0.00898386	92591	ankyrin repeat and SOCS box containing 16
RUNDC3A-AS1	254.7057477	241.2472128	229.236179	206.4419066	181.2305763	176.2531988	175.3504123	104.5939561	-0.565149661	0.007199939	101926996	RUNDC3A antisense RNA 1
FZD2	1366.14901	1564.414324	1450.230555	1307.465409	1037.106588	1105.127815	1006.773796	995.6285441	-0.455346455	4.98E-06	2535	frizzled class receptor 2
ADAM11	1903.003549	2252.461221	2399.306702	1548.827837	1511.813775	1909.409654	1961.061754	925.4579154	-0.39603736	0.00053509	4185	ADAM metallopeptidase domain 11
ACBD4	714.3767267	904.6770479	973.0548268	450.8855572	581.1070737	794.152344	777.7446858	170.7926625	-0.520069401	0.0058741	79777	acyl-CoA binding domain containing 4
HEXIM1	8587.099838	7780.222612	8306.214687	6571.22049	10763.927	10944.91847	11112.68327	7840.574785	0.373537183	4.57E-06	10614	HEXIM P-TEFb complex subunit 1
FMNL1	1826.677585	2019.82998	1922.610547	1513.907315	1643.936711	1421.168034	1487.496355	1490.794868	-0.263879755	0.031356228	752	formin like 1
MAP3K14-AS1	116.632935	99.69910324	104.547044	118.1135287	83.01529624	70.90645929	75.1501767	35.74730145	-0.760947715	0.020943378	100133991	MAP3K14 antisense RNA 1
MGC57346	323.3133565	321.252666	273.3569499	246.4977989	229.1689868	214.7452767	215.9076505	145.6371541	-0.53753084	0.00341059	NA	NA
CRHR1-IT1	107.1993888	153.8566408	143.8720789	69.84104303	56.12301718	96.23019475	89.46449607	31.77537907	-0.834317128	0.002986455	NA	NA
TBKBP1	1930.446593	2432.165778	2020.923135	1737.809482	1657.967466	2010.704596	1659.268187	1431.216032	-0.264636094	0.005865757	9755	TBK1 binding protein 1
LRRC46	48.02532617	44.31071255	43.64119726	58.54322725	33.90765621	14.18129186	27.43577879	25.15550843	-0.981228379	0.036822977	90506	leucine rich repeat containing 46
CDK5RAP3	4480.93445	4544.309743	5486.321941	4128.838132	3777.780594	3395.406451	4058.109542	3080.887796	-0.380980543	6.36E-06	80279	CDK5 regulatory subunit associated protein 3
HOXB2	625.1868353	654.8138632	746.2165157	707.6540978	472.3687279	463.9308336	469.9868193	692.4384689	-0.400078591	0.007985629	3212	homeobox B2
HOXB3	355.9019707	342.1771691	355.8436084	311.2034712	237.3535935	250.1985063	214.7147906	210.5118863	-0.583206145	0.000425131	3213	homeobox B3
HOXB-AS3	22.29747286	41.8490063	46.51863883	111.9510837	9.353836196	24.31078604	10.73573953	78.11447354	-1.096428322	0.019271666	404266	HOXB cluster antisense RNA 3
HOXB13	1001.671089	791.4385603	680.5149331	596.7300883	841.8452576	694.883301	548.7155759	438.2354363	-0.295346979	0.023323521	10481	homeobox B13
PHOSPHO1	224.6899189	113.2384876	294.9377617	139.6820861	135.6306248	76.9841558	143.1431937	64.87473226	-0.860427268	0.000131804	162466	phosphoethanolamine/phosphocholine phosphatase 1
PHB	14170.044	13331.37021	13136.00037	16970.34638	15996.22912	15025.07872	15069.39972	21445.73292	0.220848767	0.007905595	5245	prohibitin
KAT7	2089.959283	1926.285143	1893.356558	2173.288927	1555.075268	1563.993902	1517.317853	2199.121026	-0.257171579	0.027303528	11143	lysine acetyltransferase 7
DLX4	345.6108294	398.7964129	284.3871426	262.9309855	272.4304792	311.9884209	218.2933704	170.7926625	-0.419544521	0.017407861	1748	distal-less homeobox 4
ITGA3	7080.305229	6118.570891	7483.266396	6586.626602	10104.48155	9368.769171	10747.66813	8055.058594	0.485354533	7.14E-09	3675	integrin subunit alpha 3
COL1A1	191.2437096	179.7045565	83.44580574	92.4366746	126.2767886	84.07480173	60.83585733	68.84665465	-0.652692861	0.01770557	1277	collagen type I alpha 1 chain
XYLT2	2355.813768	2557.712797	1943.711786	1733.701186	1613.536744	1911.435553	1345.546021	1204.816456	-0.50508551	1.42E-08	64132	xylosyltransferase 2
LRRC59	7428.488844	6897.70092	8484.136491	13241.0401	9421.651509	8415.583768	9850.637447	22156.70703	0.397178231	0.000120705	55379	leucine rich repeat containing 59
ACSF2	2584.791662	3106.673291	2867.850105	1919.601609	2111.628521	2859.556208	2332.041198	1124.054035	-0.365466983	0.002700857	80221	acyl-CoA synthetase family member 2
CHAD	48.88292128	60.31180319	36.92716691	59.57030141	14.03075429	7.090645929	22.664339	31.77537907	-1.541538628	0.002680989	1101	chondroadherin
EPN3	62.60444304	57.85009694	113.6589423	83.19300714	29.23073811	31.40143197	52.48583769	23.8315343	-1.211626314	0.000682273	55040	epsin 3
SPATA20	5353.108677	6301.968007	6216.232954	3930.612819	4450.08757	5652.257755	4983.768861	2248.108069	-0.384009401	0.000975569	64847	spermatogenesis associated 20
ABCC3	2089.101688	2488.785022	2712.947834	2472.167508	1659.136695	1793.93342	1900.225897	1713.222521	-0.462136548	2.80E-07	8714	ATP binding cassette subfamily C member 3
ANKRD40	2462.155561	2378.00824	2809.8217	2637.526449	2967.504533	3082.40508	3400.843711	3095.451511	0.287329491	0.001261537	91369	ankyrin repeat domain 40
LUC7L3	4159.336284	3712.253029	4118.098471	6062.81878	6431.931614	5238.974392	5945.213979	8179.512162	0.52188227	2.55E-11	51747	LUC7 like 3 pre-mRNA splicing factor
SPAG9	9413.821524	10317.01091	8129.25203	10797.63067	17140.90483	15463.68582	14570.78426	14952.9638	0.690246067	9.02E-15	9043	sperm associated antigen 9
NME1	2300.92768	1819.200921	1843.00133	3087.384932	2808.489318	2183.918946	2045.75481	4183.758244	0.28574847	0.003464119	4830	NME/NM23 nucleoside diphosphate kinase 1
UTP18	3276.870916	3404.539748	3738.755756	4314.738555	3892.365087	3861.363183	4163.081217	5569.959156	0.238407601	0.009400038	51096	UTP18 small subunit processome component
MMD	138.0728127	147.7023752	148.1882412	126.330122	105.2306572	65.8417122	69.18587696	90.03024069	-0.782461543	0.004263314	23531	monocyte to macrophage differentiation associated
NOG	876.4622026	1218.544595	1343.285643	1765.540485	980.9835711	1537.657217	1664.039627	2209.712819	0.284349751	0.006135496	9241	noggin
AKAP1	2505.035317	2819.884513	2567.637034	3174.686235	3091.442863	2993.265531	3100.243004	3790.537928	0.229666933	0.016801516	8165	A-kinase anchoring protein 1
MRPS23	2124.263088	2041.985337	2064.564332	2783.37098	2723.135563	2548.580737	2280.74822	4128.151331	0.347914322	0.000720183	51649	mitochondrial ribosomal protein S23
VEZF1	1187.769228	1118.845492	1049.307029	1312.600779	1318.890904	1278.342166	1412.346178	1631.136126	0.272462141	0.01544005	7716	vascular endothelial zinc finger 1
SRSF1	8953.29295	7856.535506	11607.59932	17018.61887	10521.89649	9378.898665	13824.05393	24022.18658	0.309766692	0.000313096	6426	serine and arginine rich splicing factor 1
DYNLL2	2865.225263	3015.59016	3956.961743	3310.260025	4266.518535	4638.295387	4934.861603	4559.766896	0.493193492	1.80E-08	140735	dynein light chain LC8-type 2
MKS1	912.4811972	823.4407415	761.5628708	650.1379447	683.9992718	656.3912231	549.9084358	577.2527197	-0.348416422	0.006443576	54903	MKS transition zone complex subunit 1
SUPT4H1	975.9432353	871.4440135	831.1010423	1172.918693	1158.706459	1026.117761	972.1808573	1379.581041	0.235909287	0.037249741	6827	SPT4 homolog	DSIF elongation factor subunit
TEX14	15.43671198	19.69365002	5.754883155	17.46026076	126.2767886	94.20429591	102.5859555	11.91576715	2.347520863	0.024581276	56155	testis expressed 14	intercellular bridge forming factor
YPEL2	584.02227	528.0359912	458.9519316	323.5283611	434.9533831	386.9466778	367.4008639	267.4427738	-0.369869084	0.013369332	388403	yippee like 2
PTRH2	1258.949622	1507.79508	1723.107931	1397.847935	2028.613225	2215.320378	2398.841355	2045.540028	0.566683425	3.21E-10	51651	peptidyl-tRNA hydrolase 2
HEATR6	663.7786152	758.2055258	575.4883155	592.6217916	388.1842021	589.5365615	423.4652814	370.7127558	-0.560623392	3.94E-05	63897	HEAT repeat containing 6
PPM1D	816.4305448	720.0490789	906.8736705	722.033136	1636.921334	1444.465871	1487.496355	1313.382335	0.894431023	1.01E-18	8493	protein phosphatase	Mg2+/Mn2+ dependent 1D
BCAS3	1725.481362	1480.716311	1553.338878	1283.842703	1396.060052	1151.723489	1264.431544	839.3995971	-0.391211883	0.000301353	54828	BCAS3 microtubule associated cell migration factor
MED13	2798.332844	2974.972006	2859.697354	2837.80591	4603.256638	3783.366078	4400.460347	3794.50985	0.527337165	1.61E-08	9969	mediator complex subunit 13
MRC2	6600.051968	8928.608579	8863.479206	5759.831902	5080.302284	6923.509275	6126.528691	3095.451511	-0.541470007	1.12E-07	9902	mannose receptor C type 2
TANC2	1646.582611	1757.658264	1533.196787	2069.554437	2862.273876	2345.990853	2590.891806	3441.008758	0.677404068	1.39E-12	26115	tetratricopeptide repeat	ankyrin repeat and coiled-coil containing 2
LIMD2	873.0318221	849.2886572	756.7671349	710.7353203	688.6761899	662.4689196	553.4870157	545.4773407	-0.383453942	0.001385596	80774	LIM domain containing 2
CCDC47	6623.207036	6365.97237	7093.373062	7886.902492	9188.974833	8858.242664	9476.079424	10067.49927	0.429678262	1.12E-08	57003	coiled-coil domain containing 47
FTSJ3	3085.627206	1950.902205	2949.377617	4102.134204	3788.303659	2740.028177	3344.779293	5753.99156	0.363001713	0.000140124	117246	FtsJ RNA 2'-O-methyltransferase 3
PSMC5	4299.981882	3367.614154	3486.500045	5741.344567	4966.88702	3769.184786	3629.87282	8028.579111	0.228759138	0.031721486	5705	proteasome 26S subunit	ATPase 5
PRR29	54.02849194	48.00327193	47.95735962	20.54148324	17.53844287	24.31078604	29.82149869	5.295896511	-1.225997174	0.017123641	92340	proline rich 29
DDX5	32469.40846	28534.86803	30943.52715	29203.82673	48534.71756	43004.76756	44400.63297	39875.45278	0.535517096	3.93E-14	1655	DEAD-box helicase 5
MIR3064	52.31330172	48.00327193	55.63053716	108.8698612	16.36921334	14.18129186	25.0500589	45.01512035	-1.441998368	0.000234682	100616387	microRNA 3064
MIR5047	229.8354895	244.9397721	238.8276509	605.9737557	136.7998544	110.4114866	72.7644568	235.6673948	-1.237971009	2.09E-10	100616408	microRNA 5047
SMURF2	3044.462641	3280.223582	3505.203415	4363.011041	4427.872209	4330.358764	5654.156152	5325.023942	0.480221351	2.79E-07	64750	SMAD specific E3 ubiquitin protein ligase 2
AXIN2	36.01899463	27.07876878	29.73356297	6.162444973	73.66146004	41.53092615	87.07877617	41.04319796	1.387252767	0.001694337	8313	axin 2
PRKCA	767.5476236	987.1442074	968.2590908	818.5781073	977.4758825	1111.205512	1288.288743	957.2332944	0.290962024	0.013175191	5578	protein kinase C alpha
CACNG4	387.6329898	398.7964129	311.243264	467.3187438	448.9841374	542.9408883	418.6938416	692.4384689	0.414074513	0.004436992	27092	calcium voltage-gated channel auxiliary subunit gamma 4
PSMD12	2674.839148	2406.317862	2271.740125	3888.502778	3780.119053	3002.382076	2908.192552	5687.792853	0.43164382	7.61E-07	5718	proteasome 26S subunit	non-ATPase 12
NOL11	2565.066974	2135.530174	2234.333385	3341.07225	2828.36622	2670.134667	2501.42731	4467.088707	0.26138628	0.008806968	25926	nucleolar protein 11
KPNA2	11991.75242	7628.827677	7086.179458	15146.26267	14570.93833	9271.526027	7994.547369	22729.98783	0.330837895	0.000456461	3838	karyopherin subunit alpha 2
ABCA5	258.1361281	205.5524721	297.3356297	205.4148324	147.3229201	145.8647163	192.0504516	86.05831831	-0.782275694	0.00016967	23461	ATP binding cassette subfamily A member 5
SOX9	2398.693523	2422.318953	2610.319084	2823.426872	5606.45557	5271.388773	5700.67769	6098.224833	1.146126968	9.67E-54	6662	SRY-box transcription factor 9
LINC00673	78.04115502	77.54374696	110.3019271	105.7886387	441.9687603	380.8689813	357.8579843	207.8639381	1.868161373	5.02E-16	100499467	long intergenic non-protein coding RNA 673
GPRC5C	2528.190385	3357.767329	3073.107605	2111.664478	3956.672711	4555.233535	3852.937631	2373.885611	0.396619115	0.000111279	55890	G protein-coupled receptor class C group 5 member C
SLC9A3R1	2618.237871	2702.953466	2477.477198	2916.890621	3698.272986	3251.567633	2755.506479	4358.522829	0.374552162	0.000300968	9368	SLC9A3 regulator 1
TMEM104	766.6900285	905.907901	990.3194762	1103.07765	1128.306491	1019.027115	1143.95269	1519.922299	0.349224706	0.004027334	54868	transmembrane protein 104
FDXR	4915.735171	3021.744425	3768.489319	3276.366577	3875.995874	2555.671383	2581.348927	2458.619955	-0.386524208	2.28E-05	2232	ferredoxin reductase
USH1G	172.3766171	227.7078284	173.6056418	56.48907892	106.3998867	157.0071599	120.4788547	18.53563779	-0.743742882	0.005356066	124590	USH1 protein network component sans
HID1	544.5728949	678.2000726	627.7618375	297.851507	452.491826	588.5236121	453.2867801	188.0043262	-0.388797068	0.011019696	283987	HID1 domain containing
ICT1	789.8450964	759.436379	680.9945067	936.6916359	919.0144063	926.8487178	752.6946269	1477.555127	0.328102445	0.014753728	NA	NA
SLC16A5	2790.614488	3322.072588	3704.706031	2408.48891	2034.459373	2184.931896	2209.176623	1619.220358	-0.595572858	1.75E-11	9121	solute carrier family 16 member 5
HN1	7032.279903	4395.376514	4521.419865	8498.011618	9019.436552	6103.020246	5344.012565	12858.43673	0.417975061	2.47E-06	NA	NA
GGA3	1796.661756	2027.215099	1607.530695	1831.273231	1349.290871	1459.660112	1346.738881	1778.097254	-0.296172366	0.010436664	23163	golgi associated	gamma adaptin ear containing	ARF binding protein 3
GRB2	5716.729004	4877.87094	4972.698619	5809.131462	6782.700472	5663.400198	5422.741322	7864.406319	0.255979365	0.005987584	2885	growth factor receptor bound protein 2
KIAA0195	3458.681079	3797.181895	3132.574731	2744.342161	2935.935336	3367.043867	2483.534411	2236.192302	-0.259785401	0.004423599	NA	NA
LLGL2	1245.2281	1406.865123	1021.49176	923.3396718	984.4912596	990.6645312	712.1373887	767.9049942	-0.409277178	0.000246849	3993	LLGL scribble cell polarity complex component 2
MYO15B	483.6836421	929.2941104	896.802625	287.5807654	311.0150535	659.4300714	642.9515117	111.2138267	-0.703166382	1.04E-05	80022	myosin XVB
RECQL5	1465.630043	1265.317014	1368.703044	1291.032222	993.8450958	987.625683	893.4521007	936.0497084	-0.50017821	1.43E-06	9400	RecQ like helicase 5
SAP30BP	3131.937342	2782.958919	3150.798527	3562.920269	3655.011494	3168.505781	3382.950811	4606.105991	0.220699579	0.023321567	29115	SAP30 binding protein
ITGB4	6753.561492	9786.513208	10203.40783	3776.551694	6146.63961	8558.409636	7869.297074	2236.192302	-0.361591691	0.001577691	3691	integrin subunit beta 4
H3F3B	17621.00673	15817.69353	15162.67839	22716.82632	28463.72354	24590.36008	21692.15815	32210.96656	0.587149065	1.93E-15	NA	NA
UNC13D	225.547514	233.862094	195.6660273	90.38252628	128.6152477	129.6575256	118.0931348	63.55075814	-0.737778413	0.000899068	201294	unc-13 homolog D
TRIM65	1292.395831	1443.790717	1335.132892	1082.536167	1099.075753	1177.047224	1130.83123	947.9654755	-0.240390756	0.028829853	201292	tripartite motif containing 65
EVPL	4918.307957	4724.014299	3584.333058	3855.636405	3768.426757	3547.348863	2496.65587	3803.777669	-0.335092416	0.001825387	2125	envoplakin
FOXJ1	40.30697018	29.54047503	39.32503489	66.75982054	204.6151668	321.1049656	223.0648102	248.907136	2.511487927	9.23E-24	2302	forkhead box J1
UBALD2	2993.864529	2246.306956	1699.129251	2681.690638	3176.796618	2626.577842	2043.36909	3405.261457	0.230104397	0.021042182	283991	UBA like domain containing 2
QRICH2	120.9209105	100.9299564	164.4937435	190.00872	223.3228392	178.2790976	236.1862696	218.4557311	0.600410135	0.006711162	84074	glutamine rich 2
SPHK1	213.5411824	320.0218129	262.8063307	394.3964783	394.0303498	446.7106935	318.493606	574.6047715	0.543271359	0.000864204	8877	sphingosine kinase 1
UBE2O	2724.579665	2923.276175	2408.4186	3027.81463	3777.780594	3297.150357	2785.327978	4723.939688	0.374431583	0.000509733	63893	ubiquitin conjugating enzyme E2 O
SNHG16	2637.104964	3522.701648	2960.887383	2993.921183	3001.412189	4109.535791	3408.00087	3443.656707	0.203498445	0.024024041	100507246	small nucleolar RNA host gene 16
JMJD6	2232.320072	2630.333131	2392.592672	2489.627769	4227.933961	4527.8839	3676.394358	4301.591941	0.777963254	2.80E-20	23210	jumonji domain containing 6	arginine demethylase and lysine hydroxylase
SRSF2	5351.393487	5032.958434	6203.284467	8245.351374	7853.714716	7345.909182	7917.011472	12326.19913	0.507539593	1.66E-10	6427	serine and arginine rich splicing factor 2
MGAT5B	480.2532617	551.4222006	682.4332274	590.5676433	708.5530919	770.8545074	957.8665379	700.3823136	0.446078745	0.000329787	146664	alpha-1	6-mannosylglycoprotein 6-beta-N-acetylglucosaminyltransferase B
TNRC6C-AS1	144.0759785	225.2461221	177.4422306	93.46374876	91.19990291	135.7352221	126.4431544	27.80345668	-0.837030462	0.001886051	NA	NA
TMC6	1397.88003	2088.757755	1093.427799	797.0095499	1085.044999	1406.986742	848.1234227	349.5291698	-0.607272302	1.66E-05	11322	transmembrane channel like 6
CYTH1	1195.487584	1209.928623	1167.282133	1095.888131	1923.382568	1763.544937	1606.782349	1308.086438	0.488269323	5.47E-06	9267	cytohesin 1
USP36	3012.731622	4652.624818	3969.91023	4872.439826	5193.717548	5271.388773	5037.447559	6175.015332	0.412045644	0.000187856	57602	ubiquitin specific peptidase 36
CEP295NL	40.30697018	35.69474066	43.16162366	58.54322725	66.6460829	79.01005464	66.80015706	100.6220337	0.813036018	0.018177373	100653515	CEP295 N-terminal like
CBX8	1047.123629	1250.546776	951.9535885	919.2313752	782.2145519	848.8516126	819.494784	958.5572686	-0.284784708	0.048712597	57332	chromobox 8
CBX4	4194.497684	5517.914566	5285.860178	2844.995429	6063.624314	6169.874908	6471.265216	5295.896511	0.468535671	9.35E-05	8535	chromobox 4
GAA	9814.31844	11363.23606	12886.14253	8643.856149	8934.082797	10301.69559	11701.95609	6544.404114	-0.203724892	0.030974702	2548	alpha glucosidase
EIF4A3	8547.650463	7888.537687	7661.1882	8403.520795	14845.70727	11718.81182	11740.1276	15953.88824	0.727058595	5.96E-18	9775	eukaryotic translation initiation factor 4A3
CARD14	355.9019707	318.7909597	311.243264	307.0951745	247.8766592	273.496343	187.2790118	240.9632913	-0.456914333	0.01281292	79092	caspase recruitment domain family member 14
SGSH	1252.946456	1189.00412	1140.905585	1114.375466	904.983652	1039.286103	894.6449607	962.5291909	-0.307035984	0.008142758	6448	N-sulfoglucosamine sulfohydrolase
SLC26A11	1062.560341	1153.309379	984.0850195	856.5798513	675.8146652	920.7710213	721.6802683	616.9719436	-0.473779749	3.81E-05	284129	solute carrier family 26 member 11
BAIAP2	2999.0101	2978.664566	2215.630015	2507.08803	3997.595744	2987.187835	2339.198357	3471.460163	0.241905409	0.044320482	10458	BAR/IMD domain containing adaptor protein 2
AATK	771.8355991	1022.838948	675.7191971	530.9973419	740.122289	786.0487487	568.994195	334.9654543	-0.32943635	0.025524865	9625	apoptosis associated tyrosine kinase
CEP131	2393.547952	1984.13524	1799.839707	1842.571047	1828.674976	1593.369435	1451.710556	1649.671763	-0.294392987	0.003153067	22994	centrosomal protein 131
LINC00482	156.9399052	104.6225157	86.80282092	109.8969354	115.7537229	71.91940871	59.64299738	37.07127558	-0.738790186	0.018360458	284185	long intergenic non-protein coding RNA 482
BAHCC1	896.1868901	1170.541323	968.2590908	739.4933968	777.5376338	887.3436905	644.1443717	558.717082	-0.399458693	0.001089705	57597	BAH domain and coiled-coil containing 1
FAAP100	1518.80094	1845.048836	1746.127464	1310.546631	1262.767886	1475.867303	1266.817264	1265.719266	-0.277414703	0.016801516	80233	FA core complex associated protein 100
PDE6G	0	3.692559379	4.316162366	1.027074162	11.69229525	13.16834244	13.12145942	6.619870639	2.579360071	0.029655172	5148	phosphodiesterase 6G
GCGR	1.71519022	6.154265632	3.83658877	1.027074162	21.04613144	10.12949418	31.01435864	2.647948256	2.29885468	0.023039949	2642	glucagon receptor
ALYREF	3538.437424	3117.750969	3280.762972	5490.738471	4372.918422	3345.771929	3318.536374	8254.978687	0.253999606	0.034442775	10189	Aly/REF export factor
RFNG	2139.6998	2670.951284	2344.635312	1836.408602	1870.767239	2468.557733	2012.354732	1349.129636	-0.240940886	0.024381718	5986	RFNG O-fucosylpeptide 3-beta-N-acetylglucosaminyltransferase
FASN	38406.53941	69539.50908	52679.72083	38403.33	35732.8235	52070.66485	40369.95921	31465.56912	-0.298357633	0.000596902	2194	fatty acid synthase
CSNK1D	8625.691618	9211.704798	8440.974867	7677.379363	10851.61922	10784.87246	9879.266086	9565.713074	0.275640765	0.000505089	1453	casein kinase 1 delta
HEXDC	773.5507893	886.214251	829.6623215	683.0043179	667.6300585	733.3753789	635.7943521	424.995695	-0.383237989	0.004604794	NA	NA
C17orf62	2351.525792	2365.699709	2270.301405	2058.256621	2014.582471	1908.396704	1882.332997	1849.591857	-0.239782415	0.014122427	NA	NA
NARF	1595.9845	1605.032477	1427.211022	1558.071504	2063.690111	1960.057125	1613.939509	1995.229011	0.298048759	0.002779249	26502	nuclear prelamin A recognition factor
FOXK2	3572.741229	4293.215705	4290.265392	3439.671369	4579.872048	5052.591699	4964.683102	4632.585473	0.307772003	0.000481564	3607	forkhead box K2
WDR45B	5010.070633	5212.66299	4985.647106	4791.300967	6050.762789	5786.980027	5986.964077	6049.23779	0.255868788	0.002830718	56270	WD repeat domain 45B
FN3K	2003.342177	2174.917474	2050.656697	1448.174569	1615.875203	1787.855723	1660.461047	914.8661223	-0.385643207	0.000372747	64122	fructosamine 3 kinase
METRNL	444.234267	550.1913475	529.4492502	433.4252965	598.6455165	721.2199859	647.7229515	485.8985049	0.320827549	0.021332346	284207	meteorin like	glial cell differentiation regulator
USP14	3872.041922	3506.700557	3746.428934	4935.091349	4515.564424	4059.901269	4634.260896	6030.702152	0.257609494	0.002340577	9097	ubiquitin specific peptidase 14
YES1	6720.115283	7440.507149	6793.639564	7008.754083	8198.637426	9101.350524	9387.807787	7154.756187	0.269088178	0.007019136	7525	YES proto-oncogene 1	Src family tyrosine kinase
SMCHD1	3702.23809	3699.944498	3905.167794	4228.464326	4358.887667	4130.807728	4866.868586	4624.641629	0.210809414	0.022122988	23347	structural maintenance of chromosomes flexible hinge domain containing 1
MTCL1	2237.465642	3546.087857	3103.320741	2706.340417	3783.626741	4588.660865	4792.911269	3651.520645	0.547352787	5.16E-09	23255	microtubule crosslinking factor 1
ANKRD12	1917.582666	1719.501818	1515.932138	1358.819117	2178.274604	2330.796612	2442.977173	1733.082133	0.416605485	0.00016113	23253	ankyrin repeat domain 12
PPP4R1	2910.677804	2215.535627	2648.205398	3687.196242	3522.888557	2940.592162	3474.801027	5249.557417	0.396522918	4.69E-06	9989	protein phosphatase 4 regulatory subunit 1
VAPA	4827.402875	4544.309743	4395.292009	5714.640639	5555.009471	4914.830578	5168.662153	6897.905206	0.205513609	0.020145445	9218	VAMP associated protein A
CHMP1B	11875.11949	10909.05126	9375.663806	8304.921676	15553.09114	14370.7134	12755.25142	9100.998155	0.341356659	9.43E-05	57132	charged multivesicular body protein 1B
TUBB6	6933.656465	5668.078647	5703.089206	9628.820271	8517.837086	7288.171065	6289.950504	13508.50803	0.322509215	0.000351534	84617	tubulin beta 6 class V
AFG3L2	5139.567495	5249.588584	4940.567188	5468.14284	6111.562725	5669.477895	5450.177101	7362.620125	0.232899502	0.016597751	10939	AFG3 like matrix AAA peptidase subunit 2
CEP76	397.066536	371.7176442	379.3427146	444.7231122	550.707106	470.0085301	553.4870157	602.4082282	0.450392074	0.001000016	79959	centrosomal protein 76
SEH1L	2552.203048	2704.184319	2356.145078	3263.014613	2824.858531	3053.029547	2799.642297	3881.892143	0.205461168	0.028162816	81929	SEH1 like nucleoporin
FAM210A	665.4938055	829.5950072	816.7138344	790.8471049	874.5836843	919.7580719	937.5879188	942.669579	0.248283588	0.048820327	125228	family with sequence similarity 210 member A
RNMT	2039.361172	2497.400993	2242.96571	2186.640891	2517.351166	2767.377811	2874.792474	2561.889937	0.260143046	0.006747792	8731	RNA guanine-7 methyltransferase
SNRPD1	4787.9535	4093.817498	4541.561956	6852.63881	5848.486082	4866.209006	4723.725392	8743.52514	0.236689972	0.011991691	6632	small nuclear ribonucleoprotein D1 polypeptide
ABHD3	424.5095795	363.1016723	461.8293732	485.8060787	541.3532698	567.2516743	584.5013743	632.8596331	0.426017173	0.002183926	171586	abhydrolase domain containing 3	phospholipase
TAF4B	1025.683752	1097.920989	1001.829243	1072.265425	2074.213176	1882.060019	1907.383056	1558.317548	0.817631921	8.32E-15	6875	TATA-box binding protein associated factor 4b
DSG2	2131.123849	1408.095977	1285.257238	1535.475873	1281.475559	920.7710213	937.5879188	1047.263535	-0.589265916	2.72E-09	1829	desmoglein 2
B4GALT6	60.03165771	82.46715947	124.689135	106.8157129	24.55382001	54.69926859	85.88591623	43.69114622	-0.897441952	0.007288621	9331	beta-1	4-galactosyltransferase 6
GAREM	210.110802	187.0896752	195.6660273	195.1440908	288.7996926	248.1726075	317.3007461	252.8790584	0.489339806	0.008665006	NA	NA
ZSCAN30	1040.262869	935.448376	846.926971	570.02616	679.3223537	655.3782737	651.3015314	320.4017389	-0.576371126	4.27E-06	100101467	zinc finger and SCAN domain containing 30
ZNF24	3709.956446	3848.877726	3760.336568	3743.685321	4496.856751	5090.070828	4708.218213	3827.609204	0.259961468	0.009533852	7572	zinc finger protein 24
C18orf25	1315.550899	1422.866214	1256.003249	1539.584169	1740.982762	1619.70612	1499.424954	2013.764648	0.308740661	0.002724516	147339	chromosome 18 open reading frame 25
CTIF	1400.452815	2065.371546	1813.747341	1196.541399	1889.474912	2359.159195	2241.383842	1276.311059	0.257482609	0.018499606	9811	cap binding complex dependent translation initiation factor
MEX3C	1688.604772	1723.194377	2064.564332	1662.833069	2331.443672	2239.631164	2796.063717	2384.477404	0.450193238	2.67E-07	51320	mex-3 RNA binding family member C
POLI	933.9210749	957.6037323	879.0584019	774.4139183	685.1685014	835.6832702	733.6088678	512.3779875	-0.371106173	0.003847971	11201	DNA polymerase iota
TXNL1	2556.491023	2646.334222	2427.601544	3312.314173	3140.550503	3157.363337	3188.51464	4306.887838	0.331368772	0.000126961	9352	thioredoxin like 1
ONECUT2	337.0348783	348.3314348	346.2521365	630.6235356	557.7224832	424.4258063	542.7512762	840.7235712	0.521114293	0.00023607	9480	one cut homeobox 2
ATP8B1	206.6804215	497.2646631	416.7494551	185.9004234	130.9537067	316.0402185	254.0791688	205.2159898	-0.483416581	0.020963989	5205	ATPase phospholipid transporting 8B1
NEDD4L	1356.715464	1352.707586	1816.145209	1439.957975	947.0759149	995.7292783	1333.617421	1267.04324	-0.397879015	0.000222101	23327	NEDD4 like E3 ubiquitin protein ligase
SEC11C	530.8513732	568.6541444	738.0637646	752.8453609	612.6762708	663.4818691	963.8308376	971.7970098	0.298374241	0.018573759	90701	SEC11 homolog C	signal peptidase complex subunit
PMAIP1	1073.709078	1017.915536	2056.411581	936.6916359	1783.075025	1746.324797	2803.220877	996.9525183	0.5148136	5.55E-05	5366	phorbol-12-myristate-13-acetate-induced protein 1
ZCCHC2	519.7026367	672.045807	693.9429938	483.7519304	720.2453871	929.8875661	829.0376636	736.1296151	0.446836457	0.000344326	54877	zinc finger CCHC-type containing 2
SERPINB8	493.9747834	715.1256664	1303.960608	793.9283274	665.2915994	812.3854336	1670.003927	1083.010837	0.354767481	0.00228824	5271	serpin family B member 8
DSEL	66.03482348	119.3927533	189.9111441	118.1135287	162.5229039	177.2661482	206.3647709	146.9611282	0.558232986	0.041277393	92126	dermatan sulfate epimerase like
SOCS6	4547.826869	5023.111609	4789.981079	4089.809314	6050.762789	5617.817475	5649.384712	5607.030431	0.316386954	0.000571493	9306	suppressor of cytokine signaling 6
TIMM21	969.0824744	942.8334948	1017.175598	1313.627853	1193.783345	1165.904781	1142.75983	1811.196607	0.309715717	0.005517284	29090	translocase of inner mitochondrial membrane 21
ZADH2	2974.139842	2872.811197	2488.507391	2718.665307	2150.213096	2161.634059	1904.997336	2379.181508	-0.364385446	0.000110453	284273	zinc binding alcohol dehydrogenase domain containing 2
MBP	5311.086517	6146.880513	5663.284598	4611.562988	6504.423845	7752.101899	7770.289699	5444.181614	0.331323342	7.04E-05	4155	myelin basic protein
NFATC1	1170.617325	1490.563136	947.6374262	829.8759231	1531.690677	1571.084548	1235.802906	1010.19226	0.282610857	0.015120318	4772	nuclear factor of activated T cells 1
TXNL4A	3203.975331	3494.392026	3377.636838	4367.119338	3773.103676	3910.997704	3586.929862	5433.589821	0.200105625	0.036582013	10907	thioredoxin like 4A
PARD6G-AS1	271.0000548	205.5524721	214.3693975	352.2864376	596.3070575	582.4459156	592.8513939	528.265677	1.172186365	2.28E-12	100130522	PARD6G antisense RNA 1
PARD6G	768.4052187	806.2087978	858.9163109	734.358026	1107.26036	1059.545092	1007.966656	740.1015375	0.293280688	0.03130118	84552	par-6 family cell polarity regulator gamma
C2CD4C	762.4020529	980.9899417	868.9873564	563.8637151	570.584008	738.440126	576.1513547	463.3909447	-0.429312158	0.000541279	126567	C2 calcium dependent domain containing 4C
SHC2	445.0918622	620.3499757	729.9110135	312.2305453	358.953464	530.7854952	665.6158508	108.5658785	-0.502167456	0.021246334	25759	SHC adaptor protein 2
RNF126	1746.921239	1873.358458	1883.285512	1847.706418	2154.890014	1993.484455	1993.268972	2518.198791	0.229912213	0.046105284	55658	ring finger protein 126
PALM	6292.175323	7719.910809	6216.712528	4602.319321	5986.455165	6978.208543	5299.876747	3507.207465	-0.208865864	0.032732729	5064	paralemmin
MISP	1683.459201	1651.804896	1019.573466	823.7134781	1220.675624	1174.008376	634.6014921	790.4125543	-0.428378158	0.000779824	126353	mitotic spindle positioning
PTBP1	15586.79113	16134.02278	11914.04685	20852.68672	18977.76441	16620.47406	12718.27276	28682.57551	0.220403839	0.032779233	5725	polypyrimidine tract binding protein 1
AZU1	266.7120793	423.4134755	442.6464293	205.4148324	217.4766916	164.0978058	262.4291885	82.08639593	-0.917141086	1.39E-05	566	azurocidin 1
ARID3A	1398.737625	1811.815802	1432.486332	956.206045	1048.798883	1198.319162	1128.44551	916.1900965	-0.357862875	0.003500432	1820	AT-rich interaction domain 3A
GRIN3B	376.4842533	446.7996849	552.9483565	321.4742128	256.0612659	287.6776348	343.5436649	116.5097233	-0.810950579	5.84E-06	116444	glutamate ionotropic receptor NMDA type subunit 3B
CNN2	8232.055462	10115.15099	8947.404585	9361.780989	7077.346312	8329.483068	6175.435949	9259.87505	-0.262241057	0.014104759	1265	calponin 2
ABCA7	4929.456693	5569.610397	5406.23315	3227.067018	3767.257528	4111.561689	3751.544535	1880.043262	-0.530610351	9.26E-09	10347	ATP binding cassette subfamily A member 7
SBNO2	5589.804928	6903.855186	6398.950495	6020.708739	4762.271853	5003.970127	4741.618292	5334.291761	-0.325924152	0.000382594	22904	strawberry notch homolog 2
CBARP	674.9273517	1473.331192	1000.390522	1295.140519	721.4146166	768.8286086	650.1086714	701.7062878	-0.591252916	0.000361399	255057	CACN subunit beta associated regulatory protein
MIDN	7289.558436	9886.212311	7473.674924	6451.052813	5015.99466	6062.502269	4529.289221	5652.045552	-0.540259518	1.26E-07	90007	midnolin
CIRBP-AS1	135.5000274	146.471522	158.7388604	153.0340502	52.6153286	68.88056045	75.1501767	83.41037005	-1.097967225	8.68E-06	148046	CIRBP antisense RNA 1
CIRBP	11090.41996	7947.618637	9134.917861	10196.79228	8004.545325	7438.087579	7738.08248	8920.937673	-0.24974701	0.009629927	1153	cold inducible RNA binding protein
GAMT	844.7311835	948.9877604	999.4313746	651.1650188	792.7376176	790.1005464	737.1874476	455.4471	-0.324424714	0.015061149	2593	guanidinoacetate N-methyltransferase
PCSK4	465.6741448	560.0381725	569.7334323	274.2288013	312.184283	510.5265069	386.486623	152.2570247	-0.514282871	0.002170502	54760	proprotein convertase subtilisin/kexin type 4
UQCR11	3885.763444	3235.912869	3828.915592	3975.804082	4265.349305	4019.383292	4748.775451	4664.360852	0.247074925	0.005861889	10975	ubiquinol-cytochrome c reductase	complex III subunit XI
ATP8B3	951.9305722	758.2055258	538.081575	617.2715715	637.2300909	594.6013086	328.0364856	582.5486163	-0.431797488	0.003497756	148229	ATPase phospholipid transporting 8B3
IZUMO4	121.7785056	108.3150751	156.3409924	119.1406028	67.81531242	65.8417122	121.6717147	55.60691337	-0.738575144	0.008611765	113177	IZUMO family member 4
DOT1L	2351.525792	3043.899782	2226.660207	2319.133458	3837.411299	3839.078296	3141.993102	3720.367299	0.554691285	4.05E-09	84444	DOT1 like histone lysine methyltransferase
OAZ1	20904.7384	17670.12748	15619.71203	20576.40377	23956.34373	21051.11481	17235.63338	27624.72018	0.254001368	0.003568628	4946	ornithine decarboxylase antizyme 1
SPPL2B	2504.177722	2253.692074	2394.99054	2308.862717	2247.259146	1767.596735	1968.218914	2111.738734	-0.229505782	0.024256236	56928	signal peptide peptidase like 2B
TIMM13	2633.674583	2746.033325	2959.448662	3540.324637	3472.611688	3165.466933	2978.571289	4762.334938	0.260288479	0.017284115	26517	translocase of inner mitochondrial membrane 13
GADD45B	7032.279903	8569.199466	7745.113579	4891.954235	8743.498384	12298.21889	10989.8187	6713.872802	0.449409866	1.08E-08	4616	growth arrest and DNA damage inducible beta
SGTA	4152.475523	4744.938802	4413.036233	5055.259026	5035.871562	5282.531217	4507.817742	6610.60282	0.212595155	0.036822977	6449	small glutamine rich tetratricopeptide repeat co-chaperone alpha
ZNF554	422.7943893	518.1891662	493.4812305	198.2253133	325.0458078	402.1409191	360.2437042	174.7645849	-0.354366173	0.030495038	115196	zinc finger protein 554
TLE6	580.5918896	468.9550412	415.3107343	309.1493228	337.9073326	373.7783354	240.9577094	172.1166366	-0.679074596	1.98E-05	79816	TLE family member 6	subcortical maternal complex member
TLE2	5890.820811	6706.918686	6987.866871	4054.888792	4992.61007	5446.629023	4488.731983	2870.375909	-0.41863412	1.24E-05	7089	TLE family member 2	transcriptional corepressor
SMIM24	3.430380441	1.230853126	3.83658877	0	21.04613144	11.1424436	15.50717932	2.647948256	2.65929676	0.017496014	284422	small integral membrane protein 24
DOHH	762.4020529	908.3696073	811.4385248	1124.646208	1269.783264	1145.645792	784.9018455	1996.552985	0.465006062	0.002530846	83475	deoxyhypusine hydroxylase
TJP3	862.7406808	1408.095977	873.7830923	330.7178802	617.3531889	1112.218461	751.501767	99.29805959	-0.637155802	0.002220805	27134	tight junction protein 3
STAP2	373.911468	296.6356035	328.0283398	136.6008636	235.0151344	205.6287319	218.2933704	113.861775	-0.526566586	0.00503945	55620	signal transducing adaptor family member 2
SEMA6B	18620.96263	20965.1213	18852.51764	13286.23136	24311.7895	22957.48562	19255.14527	15857.23813	0.200245548	0.039713353	10501	semaphorin 6B
MYDGF	4272.538839	5458.833615	5624.91871	4469.826754	5081.471514	6117.201538	6479.615235	5849.317697	0.251274215	0.00461007	56005	myeloid derived growth factor
DPP9-AS1	63.46203815	104.6225157	81.52751136	31.83929903	16.36921334	45.58272383	54.87155759	30.45140494	-0.935806034	0.028829853	100131094	DPP9 antisense RNA 1
FEM1A	1884.994052	1991.520358	1999.342323	1894.951829	2598.028003	2375.366386	2141.183606	2356.673948	0.282263679	0.007288621	55527	fem-1 homolog A
PTPRS	8280.080788	11085.06326	8728.719025	7483.262346	6604.977584	8140.061526	6878.030458	5523.620061	-0.388233888	4.29E-07	5802	protein tyrosine phosphatase receptor type S
SAFB2	2818.915127	2956.50921	2865.931811	3654.329869	4813.717952	4199.688289	3715.758737	5934.052041	0.588160626	2.53E-10	9667	scaffold attachment factor B2
SAFB	4864.279465	5050.190378	5522.769534	7022.106047	6762.82357	6246.859063	5936.863959	10088.68285	0.3523869	0.00032143	6294	scaffold attachment factor B
VMAC	96.90824744	91.08313135	120.3729727	103.7344904	47.9384105	83.06185231	72.7644568	43.69114622	-0.766249054	0.018506887	400673	vimentin type intermediate filament associated coiled-coil protein
CAPS	126.9240763	177.2428502	218.6855599	139.6820861	87.69221434	110.4114866	109.7431152	75.46652529	-0.777498024	0.001021338	828	calcyphosine
PSPN	55.74368216	64.00436257	72.41561303	39.02881816	92.36913244	102.3078913	120.4788547	60.90280988	0.698500792	0.024378214	5623	persephin
TNFSF9	313.8798103	406.1815317	347.6908573	328.6637319	495.7533184	488.2416197	464.0225196	707.0021843	0.610117876	0.000283464	8744	TNF superfamily member 9
C3	90.90508167	142.7789627	194.7068801	57.51615308	58.46147623	56.72516743	121.6717147	22.50756017	-0.964197051	0.001094533	718	complement C3
VAV1	49.74051639	45.54156568	56.58968436	14.37903827	11.69229525	30.38848255	33.40007853	6.619870639	-1.095746221	0.043160076	7409	vav guanine nucleotide exchange factor 1
PNPLA6	9642.799418	13145.51139	10675.78783	9808.558249	8520.175545	11605.36149	8785.413514	7696.261605	-0.247166358	0.003128928	10908	patatin like phospholipase domain containing 6
CAMSAP3	813.0001644	892.3685166	705.9323337	592.6217916	667.6300585	586.4977133	490.2654385	562.6890043	-0.375139716	0.008831198	57662	calmodulin regulated spectrin associated protein family member 3
LRRC8E	1299.256592	1355.169292	1199.413564	1396.820861	1788.921173	1584.25289	1268.010124	2085.259251	0.336518756	0.005327056	80131	leucine rich repeat containing 8 VRAC subunit E
ANGPTL4	654.345069	1100.382695	669.4847403	762.0890284	862.8913891	1592.356486	1128.44551	977.0929064	0.513944336	8.61E-06	51129	angiopoietin like 4
HNRNPM	14405.88266	8446.114153	13838.09612	24247.16682	19080.65661	11750.21325	14760.44899	38179.44192	0.407638953	5.88E-05	4670	heterogeneous nuclear ribonucleoprotein M
ADAMTS10	412.503248	553.8839069	430.6570894	285.5266171	274.7689383	399.1020709	302.9864267	112.5378009	-0.698427068	0.000118302	81794	ADAM metallopeptidase with thrombospondin type 1 motif 10
ZNF317	1662.019323	1846.27969	1837.726021	1494.392906	2022.767077	2182.905997	2049.33339	1988.60914	0.272418739	0.007306991	57693	zinc finger protein 317
UBL5	4069.288798	2619.255453	3157.512558	3922.396226	4432.549127	3427.820832	3586.929862	4493.56819	0.221899405	0.021565578	59286	ubiquitin like 5
C19orf66	1336.990777	1163.156204	1191.260813	822.6864039	1087.383458	993.7033795	910.15214	518.9978581	-0.388675461	0.001370906	NA	NA
PPAN	258.1361281	372.9484973	362.5576388	308.1222487	322.7073488	465.9567325	446.1296204	529.5896511	0.429559569	0.00914344	56342	peter pan homolog
P2RY11	125.2088861	237.5546534	247.9395493	137.6279377	209.2920849	289.7035337	254.0791688	235.6673948	0.445885131	0.046840289	5032	purinergic receptor P2Y11
S1PR2	529.1361829	672.045807	510.74588	473.4811888	391.6918907	420.3740086	343.5436649	296.5702046	-0.588284431	1.62E-05	9294	sphingosine-1-phosphate receptor 2
ICAM5	2802.62082	4310.447649	3111.953066	3241.446056	1859.074944	2590.111663	1980.147513	1913.142615	-0.685021327	8.70E-17	7087	intercellular adhesion molecule 5
TYK2	5048.662413	4856.946437	4248.062915	4376.363005	4508.549047	3855.285486	3526.094005	4146.686968	-0.210846007	0.027931538	7297	tyrosine kinase 2
PDE4A	491.4019981	628.9659476	504.0318496	438.5606673	947.0759149	824.5408266	718.1016884	565.3369526	0.556063093	7.48E-05	5141	phosphodiesterase 4A
S1PR5	429.6551502	632.658507	487.2467738	411.8567391	369.4765297	507.4876586	359.0508442	315.1058424	-0.340593594	0.023006661	53637	sphingosine-1-phosphate receptor 5
SLC44A2	6650.650079	4852.023024	4683.995314	4480.097496	5866.024524	4363.786095	3671.622919	3938.82303	-0.217892117	0.016829434	57153	solute carrier family 44 member 2
KANK2	4029.839422	4586.158749	4602.467803	3081.222487	2837.720056	2923.372022	2890.299653	2953.786279	-0.473563207	3.61E-05	25959	KN motif and ankyrin repeat domains 2
DOCK6	3404.652587	4783.095249	3724.368548	2682.717712	2767.566285	3548.361813	3121.714483	1951.537864	-0.359880233	4.94E-05	57572	dedicator of cytokinesis 6
RAB3D	1355.000274	1384.709767	1046.429587	982.9099732	910.8297996	1036.247255	641.7586518	757.3132011	-0.518778243	2.74E-06	9545	RAB3D	member RAS oncogene family
SWSAP1	237.5538455	180.9354096	187.5132761	171.5213851	144.984461	142.825868	131.2145942	133.7213869	-0.485373791	0.030376125	126074	SWIM-type zinc finger 7 associated protein 1
EPOR	445.9494573	507.1114881	574.0495947	313.2576195	257.2304954	254.250304	359.0508442	170.7926625	-0.831446757	1.20E-08	2057	erythropoietin receptor
RGL3	1463.914853	1568.106883	1391.722576	813.4427365	957.5989806	1010.92352	861.2448822	499.1382462	-0.659346254	2.14E-11	57139	ral guanine nucleotide dissociation stimulator like 3
ELAVL3	10.29114132	28.30962191	17.26464946	10.27074162	39.75380383	56.72516743	67.99301701	11.91576715	1.366262748	0.0096982	1995	ELAV like RNA binding protein 3
ELOF1	2449.291635	2238.921837	2405.061585	3086.357857	2993.227583	2719.769188	2619.520445	3933.527134	0.260613068	0.005967069	84337	elongation factor 1
TNPO2	4938.032644	4687.088705	5177.956119	4797.463412	4177.657091	4049.771775	4093.89534	4763.658912	-0.200678809	0.04659566	30000	transportin 2
C19orf43	4914.877576	4386.760542	4784.70577	6473.648444	5805.224589	4974.594594	5007.62606	9332.693627	0.254010444	0.016530009	NA	NA
JUNB	29785.99336	28293.62082	24144.61228	8924.247396	13160.84753	14660.41693	10863.37554	6551.023985	-0.933247714	3.81E-17	3726	JunB proto-oncogene	AP-1 transcription factor subunit
MAST1	409.0728675	717.5873727	366.3942275	375.9091434	291.1381516	535.8502423	323.2650458	177.4125331	-0.528053628	0.00304898	22983	microtubule associated serine/threonine kinase 1
CALR	31253.3386	37975.51151	63253.83905	35346.75729	37161.62198	43691.54726	71205.38885	46544.31046	0.254888146	0.001984518	811	calreticulin
GADD45GIP1	2652.541676	2362.00715	2121.154016	3077.11419	3103.135158	2645.823881	2197.248023	4480.328449	0.246363652	0.032668694	90480	GADD45G interacting protein 1
CCDC130	1192.057203	1308.396873	1010.461567	932.5833393	820.7991262	934.9523132	814.7233442	913.5421482	-0.342591694	0.008617375	NA	NA
ZSWIM4	971.6552598	1260.393601	1019.093892	700.4645786	486.3994822	814.4113324	762.2375065	634.1836072	-0.547856078	0.000201687	65249	zinc finger SWIM-type containing 4
LOC284454	490.544403	513.2657537	436.4119726	664.516983	332.061185	272.4833936	237.3791296	354.8250663	-0.81410393	6.63E-09	NA	NA
CC2D1A	2772.604991	3133.75206	2597.850171	2255.45486	2219.197638	2609.357702	2240.190982	2135.570268	-0.22019566	0.028203072	54862	coiled-coil and C2 domain containing 1A
RFX1	875.6046074	1078.227339	805.2040681	1103.07765	696.8607966	680.7020092	611.9371531	996.9525183	-0.382741098	0.003291026	5989	regulatory factor X1
DDX39A	2791.472083	2085.065196	2582.983389	5184.670371	3754.396003	2592.137562	2624.291885	8172.892291	0.356721887	0.002118844	10212	DExD-box helicase 39A
DNAJB1	17680.18079	20775.56992	26570.29553	22725.04291	48997.73245	60915.73918	55868.78851	47149.36664	1.286782899	7.84E-42	3337	DnaJ heat shock protein family (Hsp40) member B1
NOTCH3	5305.940946	6645.376029	4660.496208	3560.86612	4434.887586	4707.175947	3338.814993	2429.492525	-0.446399181	3.03E-07	4854	notch receptor 3
BRD4	3005.870861	3679.019995	3589.128794	3920.342077	3941.472727	3839.078296	3679.972938	5481.252889	0.242912567	0.036278274	23476	bromodomain containing 4
AKAP8	2505.035317	2778.035506	2586.819978	2337.620793	3286.704193	3016.563368	2768.627938	3182.833803	0.262958955	0.014753728	10270	A-kinase anchoring protein 8
AKAP8L	3358.342451	3665.48061	3320.56758	3296.908061	4141.410976	4390.122779	3653.730019	4349.25501	0.274656227	0.002830718	26993	A-kinase anchoring protein 8 like
CYP4F22	109.7721741	103.3916626	81.52751136	63.67859806	58.46147623	55.71221801	35.78579843	56.9308875	-0.793583025	0.0201256	126410	cytochrome P450 family 4 subfamily F member 22
UCA1	2621.668252	3069.747697	3295.15018	4751.245074	3672.549936	4472.171682	4734.461132	5849.317697	0.462657583	4.95E-08	652995	urothelial cancer associated 1
TPM4	15855.2184	17135.93723	14057.26125	19949.88853	18985.94902	19714.02158	15725.47269	22764.41115	0.203579299	0.010712335	7171	tropomyosin 4
FAM32A	2848.930956	2461.706253	2558.525136	2670.392822	3237.596553	2911.216629	2910.578272	3403.937483	0.24028828	0.010060988	26017	family with sequence similarity 32 member A
C19orf44	493.1171883	487.417838	499.2361137	314.2846936	339.0765621	348.4545999	307.7578665	282.0064892	-0.476453493	0.003097303	84167	chromosome 19 open reading frame 44
MED26	923.6299336	1044.994304	1006.145405	576.188605	1700.059729	1624.770867	1623.482389	1744.997901	0.945043617	4.14E-11	9441	mediator complex subunit 26
SIN3B	2766.601825	2848.194134	2555.168121	2539.954403	2257.782212	2277.110293	2148.340766	2531.438532	-0.21818243	0.041580871	23309	SIN3 transcription regulator family member B
CPAMD8	127.7816714	219.0918565	252.2557116	129.4113444	132.1229363	137.7611209	182.507572	47.6630686	-0.595242779	0.032538481	27151	C3 and PZP like alpha-2-macroglobulin domain containing 8
ABHD8	1050.55401	1090.53587	939.9642486	768.2514733	934.2143901	899.4990836	712.1373887	570.6328491	-0.316951836	0.00898615	79575	abhydrolase domain containing 8
ANO8	1474.205994	2065.371546	1668.436541	1166.756248	1203.137181	1447.504719	1275.167284	853.9633125	-0.41078559	4.18E-05	57719	anoctamin 8
SLC27A1	2441.573279	2389.085918	2282.290744	1451.255791	1819.32114	2077.559257	1473.182035	774.5248648	-0.535236505	1.09E-05	376497	solute carrier family 27 member 1
FCHO1	534.2817536	684.3543383	443.6055765	292.7161362	388.1842021	435.5682499	257.6577487	195.9481709	-0.619239406	1.88E-05	23149	FCH and mu domain containing endocytic adaptor 1
JAK3	180.0949731	281.8653659	165.9324643	85.24715546	132.1229363	188.4085918	150.3003534	39.71922384	-0.523753037	0.040035409	3718	Janus kinase 3
ARRDC2	2167.142843	3356.536476	2775.771975	1626.885473	1806.459615	2526.29585	1956.290314	1661.58753	-0.289825547	0.014753728	27106	arrestin domain containing 2
MAST3	1758.927571	1998.905477	1402.752769	996.2619374	1074.521933	1174.008376	835.0019633	851.3153642	-0.618153001	1.64E-07	23031	microtubule associated serine/threonine kinase 3
RAB3A	715.2343218	658.5064226	493.9608041	331.7449544	129.7844772	216.7711755	97.8145157	140.3412576	-1.909211872	1.13E-22	5864	RAB3A	member RAS oncogene family
PGPEP1	1728.911742	2520.787203	2728.294189	1206.812141	1451.01384	1959.044175	2067.226289	847.3434418	-0.379444699	9.43E-05	54858	pyroglutamyl-peptidase I
GDF15	10574.14771	12426.69316	15919.9251	5019.311431	3693.596068	5085.00608	6245.814686	1351.777585	-1.507077126	1.76E-53	9518	growth differentiation factor 15
SSBP4	6316.187986	8364.877847	8871.631957	6123.416155	6523.131517	6605.443157	6954.373494	4959.607083	-0.237649098	0.023439176	170463	single stranded DNA binding protein 4
ISYNA1	14552.53142	14092.03744	16981.22147	11781.56771	9038.144224	9479.180658	9715.844273	4667.008801	-0.848291624	3.53E-14	51477	inositol-3-phosphate synthase 1
CRLF1	3755.408987	3291.30126	3721.97068	2361.243499	3078.581338	2699.5102	2787.713698	1738.37803	-0.357101344	5.15E-05	9244	cytokine receptor like factor 1
TMEM59L	2384.114406	2632.794837	3520.54977	1797.379784	2050.828586	2227.475771	2556.298868	1034.023794	-0.425168646	0.00027819	25789	transmembrane protein 59 like
CRTC1	1777.794663	2113.374818	1676.589292	1452.282865	1459.198447	1631.861513	1257.274385	1110.814293	-0.364790749	0.000151813	23373	CREB regulated transcription coactivator 1
DDX49	1708.329459	1752.734852	1824.777534	2474.221657	2177.105375	1933.72044	1978.954653	3478.080034	0.275747154	0.012387802	54555	DEAD-box helicase 49
GATAD2A	3100.206323	3949.807683	3556.038216	4533.505352	4965.717791	4920.908275	4424.317546	7340.112565	0.501804859	4.19E-07	54815	GATA zinc finger domain containing 2A
CILP2	32.58861418	24.61706253	46.51863883	48.27248562	112.2460344	53.68631918	91.85021596	79.43844767	1.150385878	0.000963195	148113	cartilage intermediate layer protein 2
GMIP	1601.987666	1941.05538	1508.25896	1361.900339	1434.644627	1570.071599	1208.367127	978.4168805	-0.313612217	0.003536962	51291	GEM interacting protein
LINC00663	186.955734	237.5546534	187.9928497	128.3842703	118.092182	194.4862883	131.2145942	46.33909447	-0.689525178	0.006900799	284440	long intergenic non-protein coding RNA 663
ZNF429	210.110802	183.3971158	159.2184339	134.5467153	119.2614115	171.1884517	116.9002749	56.9308875	-0.62436332	0.018654678	353088	zinc finger protein 429
LINC01224	278.7184108	190.7822346	208.1349408	324.5554353	203.4459373	135.7352221	134.7931741	300.542127	-0.414922943	0.046308348	104472717	long intergenic non-protein coding RNA 1224
UQCRFS1	3680.798213	3554.703829	3368.52494	4351.713225	4322.641552	3847.181891	3535.636885	5708.976439	0.202090081	0.049785146	7386	ubiquinol-cytochrome c reductase	Rieske iron-sulfur polypeptide 1
PLEKHF1	1156.038208	2343.544353	1325.54142	1931.926499	2515.012707	3436.937377	1864.440098	2698.259273	0.660051617	2.22E-08	79156	pleckstrin homology and FYVE domain containing 1
CCNE1	812.1425693	731.1267571	905.4349497	945.9353034	1078.029622	910.6415272	873.1734816	1265.719266	0.272270601	0.047789851	898	cyclin E1
TSHZ3	147.5063589	139.0864033	207.1757936	104.7615645	115.7537229	100.2819924	108.5502552	55.60691337	-0.660206786	0.01142931	57616	teashirt zinc finger homeobox 3
PDCD5	2697.136621	2387.855065	2678.418535	3705.683577	3303.073407	2950.721656	3189.7075	4733.207507	0.300698335	0.000437751	9141	programmed cell death 5
NUDT19	1062.560341	1211.159476	1307.317623	1293.08637	1670.828991	1464.724859	1556.682232	1755.589694	0.404518173	0.000282862	390916	nudix hydrolase 19
FAAP24	173.2342122	142.7789627	159.2184339	205.4148324	94.70759149	129.6575256	99.00737565	112.5378009	-0.640939128	0.009912581	91442	FA core complex associated protein 24
WDR88	114.9177448	164.9343189	129.9644446	104.7615645	74.83068957	87.11364998	90.65735602	50.31101686	-0.768754059	0.004653194	126248	WD repeat domain 88
CEBPA-AS1	389.34818	523.1125787	631.5984262	327.6366577	242.0305116	282.6128877	495.0368782	201.2440674	-0.649555093	3.13E-05	NA	NA
CEBPG	1633.718685	2135.530174	4046.162431	2085.987623	2110.459292	2732.937531	4684.361014	2324.898569	0.272512795	0.004480498	1054	CCAAT enhancer binding protein gamma
KIAA0355	1292.395831	1582.877121	1545.186127	941.8270068	936.5528491	1169.956578	1341.967441	793.0605026	-0.338048881	0.00241861	NA	NA
ZNF302	876.4622026	740.9735821	1042.113425	811.3885882	577.5993851	587.5106627	782.5161256	541.5054183	-0.4822687	5.43E-05	55900	zinc finger protein 302
ZNF599	158.6550954	167.3960252	149.626962	140.7091602	90.03067339	127.6316267	90.65735602	115.1857491	-0.555126201	0.028848064	148103	zinc finger protein 599
ZNF792	210.110802	210.4758846	150.1065356	131.4654928	88.86144386	157.0071599	75.1501767	56.9308875	-0.951615452	0.000114268	126375	zinc finger protein 792
GRAMD1A	5129.276354	7894.691953	6761.508133	4742.001407	3946.149645	5174.145629	4618.753717	2854.48822	-0.566848209	5.03E-11	57655	GRAM domain containing 1A
GAPDHS	215.2563726	219.0918565	253.6944324	260.8768372	151.9998382	150.9294633	195.6290314	221.1036794	-0.41074104	0.0447358	26330	glyceraldehyde-3-phosphate dehydrogenase	spermatogenic
PROSER3	496.5475688	339.7154629	397.5665113	393.3694041	251.3843478	253.2373546	255.2720288	439.5594104	-0.470695569	0.02505576	148137	proline and serine rich 3
KIRREL2	590.8830309	716.3565196	464.7068148	331.7449544	471.1994984	608.7826005	459.2510798	154.904973	-0.391370342	0.043749587	84063	kirre like nephrin family adhesion molecule 2
NFKBID	200.6772558	384.0261754	332.3445022	314.2846936	201.1074782	202.5898837	182.507572	238.315343	-0.551627951	0.009878887	84807	NFKB inhibitor delta
LRFN3	846.4463737	926.8324042	796.5717433	837.0654422	603.3224346	734.3883283	583.3085144	753.3412787	-0.356874808	0.004860732	79414	leucine rich repeat and fibronectin type III domain containing 3
SDHAF1	348.1836147	446.7996849	393.7299225	499.1580428	270.0920202	355.5452459	250.500589	431.6155657	-0.38841292	0.01873455	644096	succinate dehydrogenase complex assembly factor 1
SYNE4	196.3892802	297.8664566	304.5292336	87.30130379	128.6152477	224.8747709	213.5219306	37.07127558	-0.63228171	0.004192441	163183	spectrin repeat containing nuclear envelope family member 4
ZNF345	146.6487638	115.7001939	119.4138255	105.7886387	92.36913244	92.17839708	82.30733638	56.9308875	-0.598908153	0.0334419	25850	zinc finger protein 345
ZNF585A	447.6646475	556.3456131	574.0495947	347.1510668	326.2150373	454.8142889	503.3868979	240.9632913	-0.358175358	0.021356635	199704	zinc finger protein 585A
ZNF570	544.5728949	499.7263693	408.1171304	212.6043516	354.2765459	350.4804988	317.3007461	223.7516276	-0.370018586	0.043022362	148268	zinc finger protein 570
ZNF607	500.8355443	619.1191226	430.6570894	329.6908061	372.9842183	466.9696819	344.7365249	231.6954724	-0.412291206	0.005274509	84775	zinc finger protein 607
PPP1R14A	736.6741996	731.1267571	596.5895537	649.1108705	971.6297349	978.5091382	838.5805432	828.807804	0.416717979	0.000240291	94274	protein phosphatase 1 regulatory inhibitor subunit 14A
SPINT2	3900.342561	4470.458555	4591.43761	3488.970929	3407.134834	3966.709923	3480.765327	2638.680437	-0.292167722	0.00184254	10653	serine peptidase inhibitor	Kunitz type 2
CATSPERG	113.2025545	136.624697	170.2486267	89.35545211	81.84606672	84.07480173	139.5646139	14.56371541	-0.874197822	0.014048988	57828	cation channel sperm associated auxiliary subunit gamma
SPRED3	507.6963052	523.1125787	612.4154824	294.7702846	301.6612173	398.0891214	449.7082002	141.6652317	-0.641601061	8.06E-05	399473	sprouty related EVH1 domain containing 3
ACTN4	24684.16005	24545.67305	23795.4827	31345.27636	21615.54622	20282.2862	17645.9772	30558.64684	-0.233635674	0.015140909	81	actinin alpha 4
CAPN12	206.6804215	370.486791	244.5825341	155.0881985	168.3690515	184.3567942	174.1575523	58.25486163	-0.770212996	0.000829375	147968	calpain 12
ECH1	7318.71667	8346.41505	10643.17682	6555.814377	6643.562158	7642.703362	8558.770124	5375.334959	-0.2169442	0.014753728	1891	enoyl-CoA hydratase 1
NFKBIB	825.8640911	1059.764542	1065.612531	1206.812141	1171.567984	1193.254415	1178.545628	1803.252762	0.349840716	0.005032023	4793	NFKB inhibitor beta
SARS2	884.1805585	1049.917717	838.2946462	894.5815953	703.8761738	842.7739161	659.651551	794.3844767	-0.291392618	0.015607839	54938	seryl-tRNA synthetase 2	mitochondrial
MRPS12	1611.421212	1784.737033	1781.61591	2340.702016	2261.2899	2063.377965	1838.197179	3148.410476	0.292828472	0.010226173	6183	mitochondrial ribosomal protein S12
FBXO27	825.0064959	1036.378332	806.6427889	743.6016934	494.5840889	670.572515	510.5440576	402.4881349	-0.724564772	3.31E-10	126433	F-box protein 27
LRFN1	1201.490749	1377.324648	1163.445544	973.6663058	995.0143254	1150.710539	850.5091426	873.8229244	-0.286249896	0.01393954	57622	leucine rich repeat and fibronectin type III domain containing 1
MED29	2781.180942	2967.586888	2998.773697	2744.342161	3867.811267	3556.465408	3190.90036	3157.678295	0.257130334	0.013240999	55588	mediator complex subunit 29
ZFP36	6357.352551	6012.717522	6575.433578	5278.13412	4132.05714	5860.925335	3959.102166	4719.967766	-0.388078519	0.00233332	7538	ZFP36 ring finger protein
EID2B	487.1140226	476.3401599	491.0833625	484.7790046	361.2919231	373.7783354	344.7365249	432.9395398	-0.364751791	0.01741992	126272	EP300 interacting inhibitor of differentiation 2B
EID2	409.9304626	414.7975036	577.4066099	631.6506098	577.5993851	582.4459156	657.2658311	777.172813	0.363645248	0.008527944	163126	EP300 interacting inhibitor of differentiation 2
FBL	11335.69217	11059.21534	10761.15193	14694.35004	13235.67822	12228.32538	13439.95303	19418.72853	0.273070197	0.001391484	2091	fibrillarin
PSMC4	4510.092684	3629.78587	3985.736158	6346.291248	5773.655392	4221.973176	4452.946184	9553.797307	0.331795188	0.000958165	5704	proteasome 26S subunit	ATPase 4
HIPK4	11.14873643	6.154265632	11.98933991	6.162444973	37.41534478	27.3496343	22.664339	13.23974128	1.466138108	0.029665092	147746	homeodomain interacting protein kinase 4
PRX	802.7090231	1075.765632	848.3656917	449.8584831	1387.875446	1357.352221	1225.067166	468.6868413	0.439299229	0.001622844	57716	periaxin
SERTAD1	2710.000548	2835.885603	2807.423832	2248.265341	5868.362984	5779.889381	5101.861996	5311.784201	1.060023962	3.62E-35	29950	SERTA domain containing 1
LTBP4	2691.133456	3676.558288	4056.713051	1459.472385	1902.336436	2403.72897	2862.863874	844.6954936	-0.596252602	4.57E-11	8425	latent transforming growth factor beta binding protein 4
NUMBL	2587.364447	2954.047503	2598.809318	2334.539571	2989.719894	3225.230948	3023.899967	3136.494709	0.244369209	0.014337194	9253	NUMB like endocytic adaptor protein
ADCK4	2191.155506	1900.437227	1984.955115	1622.777176	1892.9826	1789.881622	1654.496747	1170.393129	-0.255928419	0.021821337	NA	NA
ITPKC	872.174227	1261.624455	1326.020994	2039.769286	1979.505585	2449.311694	2117.326407	3417.177224	0.886614681	1.23E-17	80271	inositol-trisphosphate 3-kinase C
C19orf54	513.699471	702.8171352	676.6783443	426.2357773	377.6611364	538.8890906	552.2941557	317.7537907	-0.383426599	0.005011537	284325	chromosome 19 open reading frame 54
TGFB1	1706.614269	2290.617668	2293.800511	1975.063614	1286.152477	1949.92763	1902.611616	1404.73655	-0.348746652	0.000485923	7040	transforming growth factor beta 1
EXOSC5	2338.661865	3004.512481	3194.919298	2938.459178	2828.36622	3448.07982	4301.452971	2993.505503	0.233445014	0.028926359	56915	exosome component 5
ZNF574	698.0824196	1124.999758	853.6410013	920.2584494	1631.075187	1404.960843	1247.731505	1737.054056	0.751079011	9.52E-08	64763	zinc finger protein 574
DEDD2	1129.45276	1525.027024	1130.354966	1184.216509	2325.597524	3176.609376	1856.090078	2744.598367	1.006359564	1.24E-23	162989	death effector domain containing 2
ERF	4062.428037	4354.758361	4424.066425	4300.359517	5687.132407	5400.03335	4610.403697	5697.060672	0.315039592	0.001761718	2077	ETS2 repressor factor
MEGF8	5554.643528	5516.683712	4894.528123	3789.903659	4502.702899	4683.878111	3774.208874	2351.378051	-0.398545022	6.65E-05	1954	multiple EGF like domains 8
CEACAM1	162.0854758	205.5524721	211.4919559	170.4943109	115.7537229	117.5021325	107.3573953	96.65011133	-0.773630975	0.000507663	634	CEA cell adhesion molecule 1
PSG1	4.287975551	17.23194377	49.87565401	16.4331866	35.07688574	70.90645929	211.1362107	26.47948256	1.924332528	3.35E-06	5669	pregnancy specific beta-1-glycoprotein 1
PHLDB3	1035.974893	1222.237154	819.1117024	685.0584662	796.2453062	971.4184923	635.7943521	650.0712968	-0.291318315	0.020712246	653583	pleckstrin homology like domain family B member 3
ETHE1	927.060314	740.9735821	885.2928586	592.6217916	716.7376985	683.7408574	738.3803076	466.038893	-0.273321669	0.038084466	23474	ETHE1 persulfide dioxygenase
LOC100505715	201.5348509	273.2493941	247.9395493	138.6550119	133.2921658	184.3567942	201.5933311	111.2138267	-0.446506676	0.038650795	100505715	uncharacterized LOC100505715
ZNF226	493.9747834	588.3477944	475.2574339	433.4252965	369.4765297	527.746647	400.8009424	325.6976355	-0.305402168	0.047622386	7769	zinc finger protein 226
PVR	2916.68097	2965.125181	3635.647433	3031.922927	3412.980982	3254.606481	4364.674548	4096.375952	0.264842081	0.005736812	5817	PVR cell adhesion molecule
CEACAM19	79.75634524	88.6214251	172.6464946	45.19126314	126.2767886	119.5280314	245.7291492	84.73434418	0.6112632	0.018084737	56971	CEA cell adhesion molecule 19
BCL3	1105.440097	1616.110155	1079.520165	1383.468897	1597.16753	1977.277265	1455.289136	1692.038935	0.385648394	0.000148037	602	BCL3 transcription coactivator
BCAM	9129.957542	8887.990426	14100.90245	6910.154963	7048.115574	7805.788218	10594.98205	3335.090828	-0.503133844	7.50E-05	4059	basal cell adhesion molecule (Lutheran blood group)
TOMM40	3974.09574	4181.20807	4570.815946	8043.017764	5321.163566	4409.368818	4545.98926	12093.17968	0.270332937	0.027795924	10452	translocase of outer mitochondrial membrane 40
APOE	97.76584255	201.8599127	217.2468391	68.81396887	238.522823	190.4344907	293.4435471	123.1295939	0.604131704	0.023735552	348	apolipoprotein E
NKPD1	74.61077458	141.5481095	157.7797132	58.54322725	60.79993527	93.19134649	79.92161649	30.45140494	-0.700056281	0.023741369	284353	NTPase KAP family P-loop domain containing 1
TRAPPC6A	1506.794608	1840.125424	2209.875131	1198.595547	1317.721674	1683.521933	1888.297297	729.5097444	-0.309355354	0.01668291	79090	trafficking protein particle complex subunit 6A
MARK4	3255.431038	4202.132573	3358.453894	2930.242585	2972.181451	3631.423665	2923.699732	2301.067034	-0.221839269	0.019687681	57787	microtubule affinity regulating kinase 4
CD3EAP	309.5918348	386.4878817	414.8311607	450.8855572	447.8149079	487.2286703	473.5653992	669.9309087	0.405588251	0.006907693	NA	NA
ERCC1	11700.17009	16079.86524	17815.19995	11724.05156	10942.81912	14541.90185	15113.53554	9311.510041	-0.202654162	0.02243007	2067	ERCC excision repair 1	endonuclease non-catalytic subunit
FOSB	23661.90668	23691.46098	20761.22055	12703.88031	26119.41835	29678.40501	24368.93587	16872.72629	0.276768948	0.001058988	2354	FosB proto-oncogene	AP-1 transcription factor subunit
EML2	2810.339176	3743.024357	2963.764825	1635.102066	2287.01295	3286.007913	2478.762971	1055.20738	-0.338346338	0.001839805	24139	EMAP like 2
GIPR	557.4368216	840.6726853	720.7991151	470.3999663	355.4457755	508.500608	503.3868979	296.5702046	-0.637991553	4.22E-07	2696	gastric inhibitory polypeptide receptor
FBXO46	1002.528684	1117.614639	1060.337221	1007.559753	758.8299614	848.8516126	818.301924	853.9633125	-0.353278482	0.00165203	23403	F-box protein 46
SIX5	1591.696524	1911.514905	1639.662126	1442.012124	1375.013921	1475.867303	1384.910399	1110.814293	-0.300256507	0.003499099	147912	SIX homeobox 5
NOVA2	192.9588998	242.4780659	165.4528907	102.7074162	118.092182	163.0848564	110.9359751	33.0993532	-0.811794	0.001303907	4858	NOVA alternative splicing regulator 2
CCDC61	290.7247423	208.0141784	224.9200166	266.012208	258.3997249	185.3697436	139.5646139	156.2289471	-0.442976891	0.043295263	729440	coiled-coil domain containing 61
PRKD2	1552.247149	1574.261149	1282.379796	1320.817373	1227.691001	1197.306213	945.9379384	1375.609119	-0.279222484	0.029694888	25865	protein kinase D2
SLC1A5	7669.47307	9092.312045	12185.96508	9898.940775	10160.60457	11022.91557	14202.19054	13697.83633	0.343036819	3.79E-05	6510	solute carrier family 1 member 5
ARHGAP35	5589.804928	5767.77775	5234.066229	6438.727923	7112.423198	6259.014456	5988.156937	7856.462475	0.236813041	0.007912262	2909	Rho GTPase activating protein 35
ZC3H4	1805.237707	1651.804896	2047.779256	1786.081968	2087.074701	2105.921841	2377.369876	2086.583225	0.249322025	0.010799163	23211	zinc finger CCCH-type containing 4
MEIS3	2101.965615	2082.60349	1973.924922	1559.098578	1964.305601	1792.920471	1599.62519	1079.038914	-0.283968163	0.012209662	56917	Meis homeobox 3
GLTSCR1	622.61405	669.5841008	590.355097	660.4086863	537.8455813	466.9696819	302.9864267	699.0583395	-0.398195489	0.032836559	NA	NA
EHD2	3854.032425	4042.121667	3317.210565	3083.276635	3243.442701	3358.940271	2635.027624	2875.671806	-0.237763061	0.011657527	30846	EH domain containing 2
EMP3	4141.326787	3935.037445	3877.832099	4018.941197	5130.579154	4528.89685	4086.73818	4794.110317	0.210360938	0.025217293	2014	epithelial membrane protein 3
GRWD1	2006.772558	1499.179108	2115.399133	3140.792788	2348.982115	2059.326168	2079.154889	4984.762591	0.331938444	0.009634443	83743	glutamate rich WD repeat containing 1
DBP	4234.804654	4252.597552	3403.054239	2564.604183	3651.503805	3657.76035	2807.992317	1560.965497	-0.352284082	0.001626344	1628	D-box binding PAR bZIP transcription factor
CA11	4450.061026	5490.835797	7838.150857	3209.606757	3347.504129	4685.90401	5860.520922	1743.673926	-0.481031047	1.45E-05	770	carbonic anhydrase 11
PLEKHA4	4370.304681	3960.885361	3943.054108	2768.991941	3282.027275	3355.901423	3065.650065	1775.449305	-0.411981694	1.86E-05	57664	pleckstrin homology domain containing A4
PPP1R15A	9877.780478	8991.382088	9946.83596	7538.724351	13205.27825	15633.86132	14880.92785	15894.3094	0.7180494	5.39E-12	23645	protein phosphatase 1 regulatory subunit 15A
FTL	104898.4611	112781.8411	104638.163	112467.702	125251.3744	133147.1363	128702.4312	132872.7195	0.258626863	0.000431027	2512	ferritin light chain
NTF4	71.18039414	50.46497818	79.12964338	63.67859806	51.44609908	34.44028023	23.85719895	7.943844767	-1.313910309	0.005201745	4909	neurotrophin 4
TRPM4	1739.202883	1699.808168	1382.610678	1110.267169	1473.229201	1645.029856	1109.359751	763.9330718	-0.2815709	0.021425387	54795	transient receptor potential cation channel subfamily M member 4
CD37	160.3702856	217.8610034	193.7477329	159.1964951	122.7691001	153.9683116	146.7217736	96.65011133	-0.496069426	0.030112577	951	CD37 molecule
SLC17A7	118.3481252	242.4780659	157.7797132	69.84104303	87.69221434	176.2531988	120.4788547	30.45140494	-0.566859352	0.035835637	57030	solute carrier family 17 member 7
SNORD32A	70.32279903	43.07985942	46.99821243	71.89519136	25.72304954	14.18129186	17.89289921	45.01512035	-1.257478526	0.002924569	26819	small nucleolar RNA	C/D box 32A
NOSIP	2291.494134	1996.443771	2194.049203	2698.123824	2969.842992	2453.363491	2210.369483	4097.699926	0.321598449	0.006127299	51070	nitric oxide synthase interacting protein
PRR12	1585.693359	1596.416505	1371.100912	1461.526533	1191.444885	1013.962368	899.4164005	1330.593998	-0.452681849	0.000150577	57479	proline rich 12
CPT1C	648.3419033	566.1924381	467.1046827	329.6908061	384.6765136	403.1538685	301.7935667	177.4125331	-0.683758648	2.13E-06	126129	carnitine palmitoyltransferase 1C
PTOV1-AS2	333.6044978	336.0229035	407.6375568	383.0986625	238.522823	149.9165139	202.7861911	328.3455837	-0.713226439	0.000294688	101928378	PTOV1 antisense RNA 2
PNKP	2056.513074	1987.827799	2354.706358	1791.217339	1668.490531	1524.488875	1764.239862	1554.345626	-0.327358159	0.000792377	11284	polynucleotide kinase 3'-phosphatase
AKT1S1	3257.146228	3633.478429	3281.722119	4261.330699	4059.564909	4042.681129	3499.851086	5299.868434	0.219797634	0.022430122	84335	AKT1 substrate 1
ATF5	4293.978716	4513.538414	7484.225543	4781.030225	5786.516917	5606.675031	8038.683187	7113.712989	0.354160512	0.000404461	22809	activating transcription factor 5
LRRC4B	154.3671198	193.2439408	82.48665855	89.35545211	102.8921982	113.4503349	51.29297775	46.33909447	-0.737469296	0.005767204	94030	leucine rich repeat containing 4B
GPR32	4.287975551	3.692559379	5.754883155	0	19.87690192	14.18129186	16.70003927	3.971922384	2.132825123	0.035798691	2854	G protein-coupled receptor 32
KLK7	313.8798103	380.3336161	453.676622	277.3100238	199.9382487	344.4028023	283.9006675	181.3844555	-0.51755169	0.003774334	5650	kallikrein related peptidase 7
KLK8	154.3671198	227.7078284	344.3338421	117.0864545	149.6613791	175.2402494	212.3290707	64.87473226	-0.480925768	0.043811461	11202	kallikrein related peptidase 8
KLK10	213.5411824	280.6345128	210.0532352	115.0323062	134.4613953	180.3049965	131.2145942	63.55075814	-0.700593197	0.000813856	5655	kallikrein related peptidase 10
ZNF577	259.8513184	256.0174503	304.5292336	225.9563157	164.861363	217.784125	190.8575916	133.7213869	-0.576891688	0.003434511	84765	zinc finger protein 577
ZNF766	722.0950827	873.9057197	778.8275203	643.9754997	534.3378927	656.3912231	601.2014136	578.5766939	-0.34554137	0.007659852	90321	zinc finger protein 766
ZNF610	113.2025545	115.7001939	101.1900288	84.2200813	65.47685337	83.06185231	90.65735602	26.47948256	-0.71875048	0.035750086	162963	zinc finger protein 610
ZNF808	366.193112	397.5655598	334.7423702	193.0899425	225.6612982	279.5740395	243.3434293	148.2851023	-0.516316849	0.002994718	388558	zinc finger protein 808
ZNF611	275.2880304	290.4813378	267.6020667	226.9833899	168.3690515	169.1625529	169.3861126	213.1598346	-0.562394025	0.006156006	81856	zinc finger protein 611
ZNF160	1447.620546	1653.035749	1743.250022	1033.236607	1056.98349	1281.381014	1363.43892	992.9805959	-0.311037265	0.007211872	90338	zinc finger protein 160
ZNF347	313.0222152	377.8719098	317.4777207	231.0916865	177.7228877	243.1078604	206.3647709	162.8488177	-0.646960687	0.000177107	84671	zinc finger protein 347
ZNF331	4284.54517	4102.43347	3854.332993	1747.05315	3524.057787	3068.223788	3041.792866	1337.213869	-0.356247509	3.21E-05	55422	zinc finger protein 331
MYADM	9737.13488	10854.89372	9580.921306	10412.47786	12412.54063	14962.27586	10858.6041	12986.86222	0.328073565	9.40E-05	91663	myeloid associated differentiation marker
CACNG7	1778.652258	1998.905477	1460.301601	1050.696868	1420.613872	1763.544937	1170.195609	823.5119075	-0.292526843	0.004859608	59284	calcium voltage-gated channel auxiliary subunit gamma 7
OSCAR	321.5981663	438.183713	333.3036494	319.4200645	250.2151182	347.4416505	271.972068	173.4406107	-0.457077403	0.012031641	126014	osteoclast associated Ig-like receptor
TFPT	858.4527052	824.6715947	817.193408	725.1143585	1114.275737	1059.545092	959.0593979	1077.71494	0.383313599	0.001016019	29844	TCF3 fusion partner
LILRB3	15.43671198	22.15535627	10.07104552	11.29781578	58.46147623	22.28488721	44.13581806	19.85961192	1.261367851	0.036377563	11025	leukocyte immunoglobulin like receptor B3
LILRA6	12.86392665	8.615971885	10.07104552	2.054148324	61.9691648	30.38848255	56.06441754	1.323974128	1.993122968	0.001520983	79168	leukocyte immunoglobulin like receptor A6
LENG8-AS1	117.4905301	119.3927533	111.2610743	161.2506435	71.323001	103.3208407	77.53589659	68.84665465	-0.662149007	0.023912941	104355426	LENG8 antisense RNA 1
LENG8	3660.21593	4938.182743	3970.869377	5377.760313	3424.673277	3818.819307	3409.19373	4211.561701	-0.260084744	0.006236315	114823	leukocyte receptor cluster member 8
LENG9	680.9305174	807.4396509	868.9873564	405.6942941	444.3072193	573.3293708	702.5945091	287.3023857	-0.475001466	0.000255847	94059	leukocyte receptor cluster member 9
CDC42EP5	418.5064137	643.7361851	845.0086766	232.1187607	307.5073649	476.0862267	628.6371924	52.95896511	-0.773490114	0.001106018	148170	CDC42 effector protein 5
DNAAF3	744.3925556	496.0338099	526.5718087	611.1091265	675.8146652	427.4646546	339.9650851	448.8272293	-0.355069628	0.019864298	352909	dynein axonemal assembly factor 3
BRSK1	622.61405	663.4298351	602.8240105	378.9903659	343.7534802	408.2186156	409.150962	222.4276535	-0.718236951	9.10E-08	84446	BR serine/threonine kinase 1
SUV420H2	1462.199663	1534.873849	1156.731514	1051.723942	1005.537391	1063.596889	840.966263	896.3304846	-0.442085711	5.28E-05	NA	NA
UBE2S	15342.37652	13005.19413	9712.324471	19664.36191	22479.60684	15493.06135	11136.54047	31542.35962	0.421030941	2.93E-05	27338	ubiquitin conjugating enzyme E2 S
SBK2	710.9463463	1312.089433	1485.239428	661.4357605	440.7995307	997.7551771	1095.045432	185.3563779	-0.824776644	0.046192882	646643	SH3 domain binding kinase family member 2
SBK3	246.9873917	354.4857004	237.3889301	202.33361	180.0613468	268.4315959	135.986034	74.14255116	-0.745776133	0.000734228	100130827	SH3 domain binding kinase family member 3
ZNF581	1315.550899	1698.577314	1576.837984	1149.295988	1170.398754	1580.201093	1266.817264	803.6522956	-0.272871791	0.023259821	51545	zinc finger protein 581
ZNF787	2074.522571	2486.323315	2120.674443	2394.109872	2588.674167	2623.538994	2452.520052	3172.24201	0.253168121	0.014337194	126208	zinc finger protein 787
ZFP28	328.4589272	360.639966	292.0603201	254.7143922	210.4613144	273.496343	263.6220484	185.3563779	-0.408067519	0.03104824	140612	ZFP28 zinc finger protein
ZNF548	728.0982485	849.2886572	849.3248389	499.1580428	524.9840565	646.2617289	572.5727748	399.8401866	-0.442151714	0.00042342	147694	zinc finger protein 548
ZNF419	277.0032206	280.6345128	274.316097	231.0916865	166.0305925	185.3697436	186.0861518	161.5248436	-0.603974951	0.001029199	79744	zinc finger protein 419
ZNF416	144.0759785	180.9354096	177.9218042	224.9292415	275.9381678	283.6258372	280.3220877	276.7105927	0.634267474	0.000878293	55659	zinc finger protein 416
ZNF134	652.6298788	706.5096945	672.3621819	651.1650188	886.2759796	909.6285777	666.8087107	991.6566218	0.34924128	0.015164157	7693	zinc finger protein 134
ZNF551	244.4146064	284.3270722	330.9057814	270.1205047	468.8610393	405.1797674	369.7865838	532.2375994	0.644321577	0.000360301	90233	zinc finger protein 551
ZNF497	282.1487912	284.3270722	211.0123823	204.3877583	216.307462	198.538086	164.6146728	164.1727919	-0.395362662	0.048378428	162968	zinc finger protein 497
RNF225	21.43987775	23.3862094	19.66251745	5.135370811	74.83068957	64.82876278	77.53589659	13.23974128	1.706595348	8.70E-05	646862	ring finger protein 225
ADI1	9196.849961	7974.697406	7893.30182	11559.7197	10254.14293	9992.746013	9249.436034	14956.93572	0.270717128	0.001278989	55256	acireductone dioxygenase 1
RNF144A	802.7090231	910.8313135	807.1223625	723.0602102	691.014649	752.6214179	697.8230693	570.6328491	-0.25943872	0.040843414	9781	ring finger protein 144A
ID2	2762.31385	1523.79617	1521.687021	1990.469726	4493.349063	3024.666963	3453.329548	4116.235563	0.979846486	1.09E-24	3398	inhibitor of DNA binding 2
YWHAQ	33533.684	27530.49188	22885.25201	35448.43763	40823.64885	34819.12331	28855.28213	47342.66686	0.343617134	2.88E-06	10971	tyrosine 3-monooxygenase/tryptophan 5-monooxygenase activation protein theta
GRHL1	116.632935	112.0076345	153.9431244	88.32837795	295.8150697	357.5711447	310.1435864	206.5399639	1.305844581	3.38E-12	29841	grainyhead like transcription factor 1
KLF11	415.0760333	536.6519631	474.7778603	324.5554353	289.9689221	419.3610592	350.7008246	276.7105927	-0.387669841	0.012831985	8462	Kruppel like factor 11
CYS1	431.3703404	406.1815317	417.2290287	254.7143922	358.953464	317.053168	302.9864267	107.2419044	-0.551840105	0.004843274	192668	cystin 1
HPCAL1	6151.529725	9806.206858	6342.36081	7515.101645	8580.97548	10411.09412	7418.396014	9320.77786	0.275564547	0.004171148	3241	hippocalcin like 1
ODC1	6603.482348	5626.229641	6296.321745	10177.27787	8647.621563	7487.722101	7593.746426	15922.11286	0.42958847	1.16E-06	4953	ornithine decarboxylase 1
NOL10	2213.452979	2174.917474	2393.072245	3009.327295	2670.520234	2828.154776	2691.092042	3913.667522	0.299128481	0.001360786	79954	nucleolar protein 10
E2F6	920.1995532	939.1409354	1143.783027	864.7964446	1538.706054	1540.696065	1468.410595	1105.518397	0.542575147	2.29E-06	1876	E2F transcription factor 6
LPIN1	3197.972166	3618.708192	3346.464555	2500.925585	4215.072436	4597.77741	4429.088985	3364.218259	0.393849573	9.57E-07	23175	lipin 1
GEN1	518.8450416	321.252666	469.0229771	698.4104303	658.2762223	430.5035028	622.6728926	869.851002	0.371333427	0.004345092	348654	GEN1 Holliday junction 5' flap endonuclease
OSR1	762.4020529	1060.995395	851.2431333	599.8113107	1621.72135	1758.48019	1359.86034	1012.840208	0.81220455	4.70E-14	130497	odd-skipped related transcription factor 1
MATN3	138.0728127	227.7078284	183.1971138	141.7362344	107.5691163	149.9165139	94.23593586	80.7624218	-0.681569411	0.004182582	4148	matrilin 3
SDC1	2557.348618	1981.673533	2865.931811	3046.301965	2039.136291	1465.737808	1916.925936	2593.665316	-0.393437182	6.65E-05	6382	syndecan 1
PUM2	3010.158837	2914.660203	3050.567646	3392.425958	3576.673115	3161.415135	3901.844889	4145.362994	0.253296633	0.006604096	23369	pumilio RNA binding family member 2
RHOB	2067.661811	2677.10555	2475.558904	3521.837302	3225.904258	3639.52726	3658.501459	4494.892164	0.499781732	1.52E-08	388	ras homolog family member B
ATAD2B	746.9653409	780.3608821	641.1898982	727.1685069	936.5528491	872.1494493	912.5378599	955.9093203	0.348888094	0.004711006	54454	ATPase family AAA domain containing 2B
FKBP1B	373.911468	313.8675472	310.2841168	231.0916865	279.4458564	320.0920162	187.2790118	131.0734387	-0.473475235	0.023154262	2281	FKBP prolyl isomerase 1B
SF3B6	3761.412153	4215.671958	4836.979292	3742.658247	4284.056978	5174.145629	5544.413036	4039.445064	0.19781059	0.030887703	51639	splicing factor 3b subunit 6
TP53I3	3921.782439	2016.137421	2660.674312	3189.065274	2754.70476	1821.283054	1959.868894	2530.114558	-0.359661375	0.000292174	9540	tumor protein p53 inducible protein 3
DNMT3A	1002.528684	1030.224067	1025.807922	762.0890284	792.7376176	807.3206865	807.5661845	556.0691337	-0.370917157	0.001082986	1788	DNA methyltransferase 3 alpha
KIF3C	1944.168115	2302.926199	1792.646103	1556.017356	1772.551959	2007.665747	1569.803691	1182.308896	-0.227698015	0.034368354	3797	kinesin family member 3C
RAB10	7551.124945	6572.755695	6796.996579	7745.166257	8305.037313	7489.748	7488.774751	9424.047842	0.187060951	0.032370739	10890	RAB10	member RAS oncogene family
EPT1	2041.933957	1842.58713	2098.134484	2801.858315	2816.673925	2340.926106	2928.471171	3489.995801	0.402311883	5.06E-06	NA	NA
KCNK3	97.76584255	134.1629908	168.8099059	127.3571961	44.43072193	63.81581336	38.17151832	27.80345668	-1.614658531	1.33E-07	3777	potassium two pore domain channel subfamily K member 3
DPYSL5	1504.221823	1590.262239	1505.381519	1658.724772	1281.475559	1304.678851	1034.209575	1461.667437	-0.310303246	0.005847225	56896	dihydropyrimidinase like 5
CAD	9617.071565	9589.576708	9231.791728	11054.39921	8218.514328	7745.011253	7630.725085	10689.76711	-0.21447149	0.018598887	790	carbamoyl-phosphate synthetase 2	aspartate transcarbamylase	and dihydroorotase
ZNF513	1150.035043	1035.147479	1271.349604	793.9283274	846.5221757	823.5278772	881.5235013	685.8185982	-0.381261861	0.001081995	130557	zinc finger protein 513
CCDC121	144.0759785	129.2395783	102.149176	118.1135287	263.076643	396.0632226	252.8863089	213.1598346	1.164088399	4.49E-09	79635	coiled-coil domain containing 121
GPN1	2373.823265	2126.914202	2085.185996	2393.082798	2679.87407	2747.118823	2345.162657	2914.067055	0.24891459	0.010368946	11321	GPN-loop GTPase 1
MRPL33	733.2438192	637.5819195	745.7369421	920.2584494	1038.275818	991.6774806	1049.716754	924.1339412	0.409980886	0.002927253	9553	mitochondrial ribosomal protein L33
FOSL2	4385.741393	7611.595734	5954.385771	4956.659907	7766.022502	7562.680358	6687.172866	6762.859845	0.356826817	0.007536377	2355	FOS like 2	AP-1 transcription factor subunit
WDR43	3962.947004	4173.822952	4240.389738	5151.803998	6566.39301	6151.641818	6445.022297	7475.157926	0.60731167	4.88E-15	23160	WD repeat domain 43
YPEL5	3971.522955	2859.271813	2558.045562	2130.151812	4576.364359	3826.922903	3238.614758	2229.572431	0.259128113	0.011180185	51646	yippee like 5
MEMO1	1358.430654	1378.555502	1173.037016	1708.024332	1480.244578	1636.92626	1457.674856	2005.820804	0.229528892	0.031149477	7795	Methylation modifier for class I HLA
FAM98A	1422.750288	1513.949345	1757.157657	2383.839131	1954.951765	1852.684486	2217.526643	2916.715004	0.343880676	0.000238836	25940	family with sequence similarity 98 member A
CEBPZ	3644.779218	4368.297746	3623.17852	4149.379615	4426.70298	4671.722718	4271.631472	5155.555254	0.232027686	0.011210308	10153	CCAAT enhancer binding protein zeta
PRKD3	1901.288359	1687.499636	1777.779321	1842.571047	1578.459858	1343.170929	1561.453671	1390.172834	-0.296736684	0.003549041	23683	protein kinase D3
QPCT	3087.342396	2906.044231	3606.393444	2506.060956	2216.859178	2494.894418	3032.249987	1461.667437	-0.428337305	0.000161416	25797	glutaminyl-peptide cyclotransferase
CYP1B1	1654.300967	2944.200678	2088.063438	1419.416492	5510.578749	5716.073568	5599.284594	2040.244131	1.161294921	0.000109668	1545	cytochrome P450 family 1 subfamily B member 1
CYP1B1-AS1	26.58544841	36.92559379	27.33569499	22.59563157	71.323001	88.1265994	85.88591623	13.23974128	1.018354799	0.033591946	285154	CYP1B1 antisense RNA 1
ATL2	2737.443592	2481.399903	2348.951474	2962.081884	3310.088784	2788.649749	2952.32837	3442.332732	0.247760023	0.007211872	64225	atlastin GTPase 2
SRSF7	9386.37848	8042.394328	7350.904083	10664.11103	10434.20428	10450.59915	7624.760785	13385.37843	0.227758291	0.018127197	6432	serine and arginine rich splicing factor 7
EML4	3636.203267	3281.454435	3403.533812	4174.029395	3926.272743	3530.128723	4159.502637	5037.721556	0.194731569	0.043734145	27436	EMAP like 4
MTA3	3361.772832	3256.837372	3173.338486	2750.504606	2435.5051	2847.400815	2750.735039	2328.870491	-0.276157223	0.004777712	57504	metastasis associated 1 family member 3
PLEKHH2	204.9652313	198.1673533	207.6553672	153.0340502	174.2151992	169.1625529	141.9503338	72.81857703	-0.498712162	0.043648033	130271	pleckstrin homology	MyTH4 and FERM domain containing H2
MCFD2	5484.320729	5579.457222	6395.593479	5613.987371	6786.20816	6709.776948	7758.361099	6303.440823	0.255010679	0.002126913	90411	multiple coagulation factor deficiency 2	ER cargo receptor complex subunit
TTC7A	550.5760607	476.3401599	426.8205006	582.35105	661.7839109	607.769651	508.1583377	762.6090976	0.313991012	0.019407282	57217	tetratricopeptide repeat domain 7A
CALM2	29498.699	22323.98315	21875.74959	34009.50673	34449.00948	27696.063	23265.54042	44888.01883	0.256067461	0.003728987	805	calmodulin 2
CHAC2	345.6108294	236.3238003	345.2929893	590.5676433	423.2610879	379.8560319	443.7439005	877.7948468	0.474102405	0.001224182	494143	ChaC glutathione specific gamma-glutamylcyclotransferase 2
MIR3682	6.860760881	0	3.357015174	2.054148324	18.70767239	13.16834244	15.50717932	7.943844767	2.362971027	0.020893294	100500850	microRNA 3682
GPR75	18.00949731	34.46388754	35.00887253	23.62270573	142.646002	79.01005464	126.4431544	47.6630686	1.773733721	2.56E-06	10936	G protein-coupled receptor 75
PSME4	3324.038647	2926.968735	2650.603266	3621.463496	4102.826402	3379.19926	3795.680353	5024.481815	0.376066207	5.47E-05	23198	proteasome activator subunit 4
RTN4	10516.68884	9352.022054	9027.013802	13647.76147	13491.73948	11687.41039	11822.43494	18003.40019	0.367550254	5.46E-07	57142	reticulon 4
PRORSD1P	162.9430709	146.471522	126.6074294	156.1152727	93.53836196	104.3337901	96.62165575	83.41037005	-0.641806888	0.011957334	344405	prolyl-tRNA synthetase associated domain containing 1	pseudogene
[truncated: 1,667 more rows]
[truncated: 1 more columns]
